# Supplementary material for: Genomic and phenotypic analyses of diverse non-clinical Acinetobacter baumannii strains reveals strain-specific virulence and resistance capacity
Source: Microb Genom. 2022 Feb 15;8(2):000765. doi: 10.1099/mgen.0.000765 (PMC8942024; doi:10.1099/mgen.0.000765)
Supplement: Supplementary material 2 [file mgen-8-0765-s002.xlsx]

## Sheet: Table S1
Table S1. Difference in nucleotide sequences between 10-3 and 10-4.
	[10_3] [SUB] [10_4] | [BUFF] [DIST] | [LEN R] [LEN Q] | [FRM] [TAGS]		Pr 10_3	Sequence	Pr 10_4	Sequence
	==========================================================================================================================================================================================
1	17505 . T 17506 | 0 17505 | 3810320 3816508 | 1 1 10_3_Chr_length=3810320 10_4_Chr_length=3816508		H2784_00075 (hypothetical protein)	MAFFRHFCYFLLVFIFSYIIILELGSLLYGFYSSISFLIQRIQRIQRISKESKESKESKESKESKESKESKESKESKESKESKESKESKESKESKERIQRIQRIQRIQRNIRANTLPSLYIFSYFLIYFILNNT	intergenic; between H2785_00070 and H2785_00075	aagttatgtagtgatagaaaagcaggagtaatcctgcttttttttatttcaaaaccataaaaccaattaagcgttccacgtggaaccatctaagtattattaagaataaaataaattaaaaaataagaaaaaatataaagtgaaggtagagtatttgctctaatatttctttggattctttggattctttggattctttggattctttgattctttggattctttggattctttggattctttggattctttggattctttctttggattctttggattctttggattctttggattctttggattctttggattctttggattctttggattctttggattctttggattctttggattctttagattctttggattaaaaaagcttatagaggaata…
	17505 . G 17507 | 0 17505 | 3810320 3816508 | 1 1 10_3_Chr_length=3810320 10_4_Chr_length=3816508		H2784_00075 (hypothetical protein)	MAFFRHFCYFLLVFIFSYIIILELGSLLYGFYSSISFLIQRIQRIQRISKESKESKESKESKESKESKESKESKESKESKESKESKESKESKESKERIQRIQRIQRIQRNIRANTLPSLYIFSYFLIYFILNNT	intergenic; between H2785_00070 and H2785_00075	aagttatgtagtgatagaaaagcaggagtaatcctgcttttttttatttcaaaaccataaaaccaattaagcgttccacgtggaaccatctaagtattattaagaataaaataaattaaaaaataagaaaaaatataaagtgaaggtagagtatttgctctaatatttctttggattctttggattctttggattctttggattctttgattctttggattctttggattctttggattctttggattctttggattctttctttggattctttggattctttggattctttggattctttggattctttggattctttggattctttggattctttggattctttggattctttggattctttagattctttggattaaaaaagcttatagaggaata…
	17505 . A 17508 | 0 17505 | 3810320 3816508 | 1 1 10_3_Chr_length=3810320 10_4_Chr_length=3816508		H2784_00075 (hypothetical protein)	MAFFRHFCYFLLVFIFSYIIILELGSLLYGFYSSISFLIQRIQRIQRISKESKESKESKESKESKESKESKESKESKESKESKESKESKESKESKERIQRIQRIQRIQRNIRANTLPSLYIFSYFLIYFILNNT	intergenic; between H2785_00070 and H2785_00075	aagttatgtagtgatagaaaagcaggagtaatcctgcttttttttatttcaaaaccataaaaccaattaagcgttccacgtggaaccatctaagtattattaagaataaaataaattaaaaaataagaaaaaatataaagtgaaggtagagtatttgctctaatatttctttggattctttggattctttggattctttggattctttgattctttggattctttggattctttggattctttggattctttggattctttctttggattctttggattctttggattctttggattctttggattctttggattctttggattctttggattctttggattctttggattctttggattctttagattctttggattaaaaaagcttatagaggaata…
	17505 . T 17509 | 0 17505 | 3810320 3816508 | 1 1 10_3_Chr_length=3810320 10_4_Chr_length=3816508		H2784_00075 (hypothetical protein)	MAFFRHFCYFLLVFIFSYIIILELGSLLYGFYSSISFLIQRIQRIQRISKESKESKESKESKESKESKESKESKESKESKESKESKESKESKESKERIQRIQRIQRIQRNIRANTLPSLYIFSYFLIYFILNNT	intergenic; between H2785_00070 and H2785_00075	aagttatgtagtgatagaaaagcaggagtaatcctgcttttttttatttcaaaaccataaaaccaattaagcgttccacgtggaaccatctaagtattattaagaataaaataaattaaaaaataagaaaaaatataaagtgaaggtagagtatttgctctaatatttctttggattctttggattctttggattctttggattctttgattctttggattctttggattctttggattctttggattctttggattctttctttggattctttggattctttggattctttggattctttggattctttggattctttggattctttggattctttggattctttggattctttggattctttagattctttggattaaaaaagcttatagaggaata…
	17554 T . 17557 | 1 17554 | 3810320 3816508 | 1 1 10_3_Chr_length=3810320 10_4_Chr_length=3816508		H2784_00075 (hypothetical protein)	MAFFRHFCYFLLVFIFSYIIILELGSLLYGFYSSISFLIQRIQRIQRISKESKESKESKESKESKESKESKESKESKESKESKESKESKESKESKERIQRIQRIQRIQRNIRANTLPSLYIFSYFLIYFILNNT	intergenic; between H2785_00070 and H2785_00075	aagttatgtagtgatagaaaagcaggagtaatcctgcttttttttatttcaaaaccataaaaccaattaagcgttccacgtggaaccatctaagtattattaagaataaaataaattaaaaaataagaaaaaatataaagtgaaggtagagtatttgctctaatatttctttggattctttggattctttggattctttggattctttgattctttggattctttggattctttggattctttggattctttggattctttctttggattctttggattctttggattctttggattctttggattctttggattctttggattctttggattctttggattctttggattctttggattctttagattctttggattaaaaaagcttatagaggaata…
	17555 T . 17557 | 1 17555 | 3810320 3816508 | 1 1 10_3_Chr_length=3810320 10_4_Chr_length=3816508		H2784_00075 (hypothetical protein)	MAFFRHFCYFLLVFIFSYIIILELGSLLYGFYSSISFLIQRIQRIQRISKESKESKESKESKESKESKESKESKESKESKESKESKESKESKESKERIQRIQRIQRIQRNIRANTLPSLYIFSYFLIYFILNNT	intergenic; between H2785_00070 and H2785_00075	aagttatgtagtgatagaaaagcaggagtaatcctgcttttttttatttcaaaaccataaaaccaattaagcgttccacgtggaaccatctaagtattattaagaataaaataaattaaaaaataagaaaaaatataaagtgaaggtagagtatttgctctaatatttctttggattctttggattctttggattctttggattctttgattctttggattctttggattctttggattctttggattctttggattctttctttggattctttggattctttggattctttggattctttggattctttggattctttggattctttggattctttggattctttggattctttggattctttagattctttggattaaaaaagcttatagaggaata…
	17556 G . 17557 | 1 17556 | 3810320 3816508 | 1 1 10_3_Chr_length=3810320 10_4_Chr_length=3816508		H2784_00075 (hypothetical protein)	MAFFRHFCYFLLVFIFSYIIILELGSLLYGFYSSISFLIQRIQRIQRISKESKESKESKESKESKESKESKESKESKESKESKESKESKESKESKERIQRIQRIQRIQRNIRANTLPSLYIFSYFLIYFILNNT	intergenic; between H2785_00070 and H2785_00075	aagttatgtagtgatagaaaagcaggagtaatcctgcttttttttatttcaaaaccataaaaccaattaagcgttccacgtggaaccatctaagtattattaagaataaaataaattaaaaaataagaaaaaatataaagtgaaggtagagtatttgctctaatatttctttggattctttggattctttggattctttggattctttgattctttggattctttggattctttggattctttggattctttggattctttctttggattctttggattctttggattctttggattctttggattctttggattctttggattctttggattctttggattctttggattctttggattctttagattctttggattaaaaaagcttatagaggaata…
	17557 G . 17557 | 1 17557 | 3810320 3816508 | 1 1 10_3_Chr_length=3810320 10_4_Chr_length=3816508		H2784_00075 (hypothetical protein)	MAFFRHFCYFLLVFIFSYIIILELGSLLYGFYSSISFLIQRIQRIQRISKESKESKESKESKESKESKESKESKESKESKESKESKESKESKESKERIQRIQRIQRIQRNIRANTLPSLYIFSYFLIYFILNNT	intergenic; between H2785_00070 and H2785_00075	aagttatgtagtgatagaaaagcaggagtaatcctgcttttttttatttcaaaaccataaaaccaattaagcgttccacgtggaaccatctaagtattattaagaataaaataaattaaaaaataagaaaaaatataaagtgaaggtagagtatttgctctaatatttctttggattctttggattctttggattctttggattctttgattctttggattctttggattctttggattctttggattctttggattctttctttggattctttggattctttggattctttggattctttggattctttggattctttggattctttggattctttggattctttggattctttggattctttagattctttggattaaaaaagcttatagaggaata…
	17558 A . 17557 | 1 17557 | 3810320 3816508 | 1 1 10_3_Chr_length=3810320 10_4_Chr_length=3816508		H2784_00075 (hypothetical protein)	MAFFRHFCYFLLVFIFSYIIILELGSLLYGFYSSISFLIQRIQRIQRISKESKESKESKESKESKESKESKESKESKESKESKESKESKESKESKERIQRIQRIQRIQRNIRANTLPSLYIFSYFLIYFILNNT	intergenic; between H2785_00070 and H2785_00075	aagttatgtagtgatagaaaagcaggagtaatcctgcttttttttatttcaaaaccataaaaccaattaagcgttccacgtggaaccatctaagtattattaagaataaaataaattaaaaaataagaaaaaatataaagtgaaggtagagtatttgctctaatatttctttggattctttggattctttggattctttggattctttgattctttggattctttggattctttggattctttggattctttggattctttctttggattctttggattctttggattctttggattctttggattctttggattctttggattctttggattctttggattctttggattctttggattctttagattctttggattaaaaaagcttatagaggaata…
	17648 A . 17646 | 1 17646 | 3810320 3816508 | 1 1 10_3_Chr_length=3810320 10_4_Chr_length=3816508		H2784_00075 (hypothetical protein)	MAFFRHFCYFLLVFIFSYIIILELGSLLYGFYSSISFLIQRIQRIQRISKESKESKESKESKESKESKESKESKESKESKESKESKESKESKESKERIQRIQRIQRIQRNIRANTLPSLYIFSYFLIYFILNNT	intergenic; between H2785_00070 and H2785_00075	aagttatgtagtgatagaaaagcaggagtaatcctgcttttttttatttcaaaaccataaaaccaattaagcgttccacgtggaaccatctaagtattattaagaataaaataaattaaaaaataagaaaaaatataaagtgaaggtagagtatttgctctaatatttctttggattctttggattctttggattctttggattctttgattctttggattctttggattctttggattctttggattctttggattctttctttggattctttggattctttggattctttggattctttggattctttggattctttggattctttggattctttggattctttggattctttggattctttagattctttggattaaaaaagcttatagaggaata…
	17649 A . 17646 | 1 17646 | 3810320 3816508 | 1 1 10_3_Chr_length=3810320 10_4_Chr_length=3816508		H2784_00075 (hypothetical protein)	MAFFRHFCYFLLVFIFSYIIILELGSLLYGFYSSISFLIQRIQRIQRISKESKESKESKESKESKESKESKESKESKESKESKESKESKESKESKERIQRIQRIQRIQRNIRANTLPSLYIFSYFLIYFILNNT	intergenic; between H2785_00070 and H2785_00075	aagttatgtagtgatagaaaagcaggagtaatcctgcttttttttatttcaaaaccataaaaccaattaagcgttccacgtggaaccatctaagtattattaagaataaaataaattaaaaaataagaaaaaatataaagtgaaggtagagtatttgctctaatatttctttggattctttggattctttggattctttggattctttgattctttggattctttggattctttggattctttggattctttggattctttctttggattctttggattctttggattctttggattctttggattctttggattctttggattctttggattctttggattctttggattctttggattctttagattctttggattaaaaaagcttatagaggaata…
	17666 G A 17663 | 13 17663 | 3810320 3816508 | 1 1 10_3_Chr_length=3810320 10_4_Chr_length=3816508		H2784_00075 (hypothetical protein)	MAFFRHFCYFLLVFIFSYIIILELGSLLYGFYSSISFLIQRIQRIQRISKESKESKESKESKESKESKESKESKESKESKESKESKESKESKESKERIQRIQRIQRIQRNIRANTLPSLYIFSYFLIYFILNNT	intergenic; between H2785_00070 and H2785_00075	aagttatgtagtgatagaaaagcaggagtaatcctgcttttttttatttcaaaaccataaaaccaattaagcgttccacgtggaaccatctaagtattattaagaataaaataaattaaaaaataagaaaaaatataaagtgaaggtagagtatttgctctaatatttctttggattctttggattctttggattctttggattctttgattctttggattctttggattctttggattctttggattctttggattctttctttggattctttggattctttggattctttggattctttggattctttggattctttggattctttggattctttggattctttggattctttggattctttagattctttggattaaaaaagcttatagaggaata…
	17679 . A 17677 | 13 17677 | 3810320 3816508 | 1 1 10_3_Chr_length=3810320 10_4_Chr_length=3816508		H2784_00075 (hypothetical protein)	MAFFRHFCYFLLVFIFSYIIILELGSLLYGFYSSISFLIQRIQRIQRISKESKESKESKESKESKESKESKESKESKESKESKESKESKESKESKERIQRIQRIQRIQRNIRANTLPSLYIFSYFLIYFILNNT	intergenic; between H2785_00070 and H2785_00075	aagttatgtagtgatagaaaagcaggagtaatcctgcttttttttatttcaaaaccataaaaccaattaagcgttccacgtggaaccatctaagtattattaagaataaaataaattaaaaaataagaaaaaatataaagtgaaggtagagtatttgctctaatatttctttggattctttggattctttggattctttggattctttgattctttggattctttggattctttggattctttggattctttggattctttctttggattctttggattctttggattctttggattctttggattctttggattctttggattctttggattctttggattctttggattctttggattctttagattctttggattaaaaaagcttatagaggaata…
	17786 . A 17785 | 0 17785 | 3810320 3816508 | 1 1 10_3_Chr_length=3810320 10_4_Chr_length=3816508		H2784_00075 (hypothetical protein)	MAFFRHFCYFLLVFIFSYIIILELGSLLYGFYSSISFLIQRIQRIQRISKESKESKESKESKESKESKESKESKESKESKESKESKESKESKESKERIQRIQRIQRIQRNIRANTLPSLYIFSYFLIYFILNNT	intergenic; between H2785_00070 and H2785_00075	aagttatgtagtgatagaaaagcaggagtaatcctgcttttttttatttcaaaaccataaaaccaattaagcgttccacgtggaaccatctaagtattattaagaataaaataaattaaaaaataagaaaaaatataaagtgaaggtagagtatttgctctaatatttctttggattctttggattctttggattctttggattctttgattctttggattctttggattctttggattctttggattctttggattctttctttggattctttggattctttggattctttggattctttggattctttggattctttggattctttggattctttggattctttggattctttggattctttagattctttggattaaaaaagcttatagaggaata…
	17786 . A 17786 | 0 17786 | 3810320 3816508 | 1 1 10_3_Chr_length=3810320 10_4_Chr_length=3816508		H2784_00075 (hypothetical protein)	MAFFRHFCYFLLVFIFSYIIILELGSLLYGFYSSISFLIQRIQRIQRISKESKESKESKESKESKESKESKESKESKESKESKESKESKESKESKERIQRIQRIQRIQRNIRANTLPSLYIFSYFLIYFILNNT	intergenic; between H2785_00070 and H2785_00075	aagttatgtagtgatagaaaagcaggagtaatcctgcttttttttatttcaaaaccataaaaccaattaagcgttccacgtggaaccatctaagtattattaagaataaaataaattaaaaaataagaaaaaatataaagtgaaggtagagtatttgctctaatatttctttggattctttggattctttggattctttggattctttgattctttggattctttggattctttggattctttggattctttggattctttctttggattctttggattctttggattctttggattctttggattctttggattctttggattctttggattctttggattctttggattctttggattctttagattctttggattaaaaaagcttatagaggaata…
2	17809 A G 17809 | 5 17809 | 3810320 3816508 | 1 1 10_3_Chr_length=3810320 10_4_Chr_length=3816508		intergenic; between H2784_00075 and H2784_00080 (16SrRNA)	tatatatcacttttttcacaaaaagtagtaaaaaaacggcactcaagtgaaaaagggataaataccccttgcaaagggactgagatggtctataatgcacatccatcggcggtgatgcagatagaaacttgttgaaaaacagttacttgtgattagattggttgctttaagtgatgaatttgatgatgagatggtttagagactaagttttaaaaatatcgaaattacctgttgacttttaagagattaagagtaatatagccgacctagcttgctggtgacgaaccagtaagaagatcattaagagaattgaagaacaacttgtgtggatttttactgattgattaatcgaaataattttcattgattgattggtttaaattactcgaagtttatttg…	intergenic; between H2785_00070 and H2785_00075	aagttatgtagtgatagaaaagcaggagtaatcctgcttttttttatttcaaaaccataaaaccaattaagcgttccacgtggaaccatctaagtattattaagaataaaataaattaaaaaataagaaaaaatataaagtgaaggtagagtatttgctctaatatttctttggattctttggattctttggattctttggattctttgattctttggattctttggattctttggattctttggattctttggattctttctttggattctttggattctttggattctttggattctttggattctttggattctttggattctttggattctttggattctttggattctttggattctttagattctttggattaaaaaagcttatagaggaata…
2	17814 . T 17815 | 5 17814 | 3810320 3816508 | 1 1 10_3_Chr_length=3810320 10_4_Chr_length=3816508		intergenic; between H2784_00075 and H2784_00080 (16SrRNA)	tatatatcacttttttcacaaaaagtagtaaaaaaacggcactcaagtgaaaaagggataaataccccttgcaaagggactgagatggtctataatgcacatccatcggcggtgatgcagatagaaacttgttgaaaaacagttacttgtgattagattggttgctttaagtgatgaatttgatgatgagatggtttagagactaagttttaaaaatatcgaaattacctgttgacttttaagagattaagagtaatatagccgacctagcttgctggtgacgaaccagtaagaagatcattaagagaattgaagaacaacttgtgtggatttttactgattgattaatcgaaataattttcattgattgattggtttaaattactcgaagtttatttg…	intergenic; between H2785_00070 and H2785_00075	aagttatgtagtgatagaaaagcaggagtaatcctgcttttttttatttcaaaaccataaaaccaattaagcgttccacgtggaaccatctaagtattattaagaataaaataaattaaaaaataagaaaaaatataaagtgaaggtagagtatttgctctaatatttctttggattctttggattctttggattctttggattctttgattctttggattctttggattctttggattctttggattctttggattctttctttggattctttggattctttggattctttggattctttggattctttggattctttggattctttggattctttggattctttggattctttggattctttagattctttggattaaaaaagcttatagaggaata…
	17820 T . 17820 | 6 17820 | 3810320 3816508 | 1 1 10_3_Chr_length=3810320 10_4_Chr_length=3816508		intergenic; between H2784_00075 and H2784_00080 (16SrRNA)	tatatatcacttttttcacaaaaagtagtaaaaaaacggcactcaagtgaaaaagggataaataccccttgcaaagggactgagatggtctataatgcacatccatcggcggtgatgcagatagaaacttgttgaaaaacagttacttgtgattagattggttgctttaagtgatgaatttgatgatgagatggtttagagactaagttttaaaaatatcgaaattacctgttgacttttaagagattaagagtaatatagccgacctagcttgctggtgacgaaccagtaagaagatcattaagagaattgaagaacaacttgtgtggatttttactgattgattaatcgaaataattttcattgattgattggtttaaattactcgaagtttatttg…	intergenic; between H2785_00070 and H2785_00075	aagttatgtagtgatagaaaagcaggagtaatcctgcttttttttatttcaaaaccataaaaccaattaagcgttccacgtggaaccatctaagtattattaagaataaaataaattaaaaaataagaaaaaatataaagtgaaggtagagtatttgctctaatatttctttggattctttggattctttggattctttggattctttgattctttggattctttggattctttggattctttggattctttggattctttctttggattctttggattctttggattctttggattctttggattctttggattctttggattctttggattctttggattctttggattctttggattctttagattctttggattaaaaaagcttatagaggaata…
3	371569 . T 371563 | 52 371563 | 3810320 3816508 | 1 1 10_3_Chr_length=3810320 10_4_Chr_length=3816508		intergenic; between H2784_01735 (amino acid permease) and H2784_01740 (Glu/Leu/Phe/Val dehydrogenase)	gtcttttgcttacttggttgtgttgattgaaggctccttatggggccttttttcatgggcgtaacttgagctttaaagtgagttttatatattttttttgaaaatgttttttttgttttgataataaaagcaaatattgacacataaattaaccacttgtcggaatattattaatagctaattattataagtttttaaataagtatatgtttatcatggttatttaataaagagattgtttaaatatttatatatctttgttttgaattagagaaactgaataaatattatgaaaatttatagaaattttaagaattttttgaaattttttgttagttaagttgttgttattaaatggtaattttttaatcatttttaattttaatatttttttaattt…	intergenic; between H2785_01730 and H2785_01735	gtcttttgcttacttggttgtgttgattgaaggctccttatggggccttttttcatgggcgtaacttgagctttaaagtgagttttatatattttttttgaaaatgttttttttgttttgataataaaagcaaatattgacacataaattaaccacttgtcggaatattattaatagctaattattataagtttttaaataagtatatgtttatcatggttatttaataaagagattgtttaaatatttatatatctttgttttgaattagagaaactgaataaatattatgaaaatttatagaaattttaagaattttttgaaattttttgttagttaagttgttgttattaaatggtaattttttaatcatttttaattttaatatttttttaattt…
3	371621 T . 371614 | 52 371614 | 3810320 3816508 | 1 1 10_3_Chr_length=3810320 10_4_Chr_length=3816508		intergenic; between H2784_01735 (amino acid permease) and H2784_01740 (Glu/Leu/Phe/Val dehydrogenase)	gtcttttgcttacttggttgtgttgattgaaggctccttatggggccttttttcatgggcgtaacttgagctttaaagtgagttttatatattttttttgaaaatgttttttttgttttgataataaaagcaaatattgacacataaattaaccacttgtcggaatattattaatagctaattattataagtttttaaataagtatatgtttatcatggttatttaataaagagattgtttaaatatttatatatctttgttttgaattagagaaactgaataaatattatgaaaatttatagaaattttaagaattttttgaaattttttgttagttaagttgttgttattaaatggtaattttttaatcatttttaattttaatatttttttaattt…	intergenic; between H2785_01730 and H2785_01735	gtcttttgcttacttggttgtgttgattgaaggctccttatggggccttttttcatgggcgtaacttgagctttaaagtgagttttatatattttttttgaaaatgttttttttgttttgataataaaagcaaatattgacacataaattaaccacttgtcggaatattattaatagctaattattataagtttttaaataagtatatgtttatcatggttatttaataaagagattgtttaaatatttatatatctttgttttgaattagagaaactgaataaatattatgaaaatttatagaaattttaagaattttttgaaattttttgttagttaagttgttgttattaaatggtaattttttaatcatttttaattttaatatttttttaattt…
	371970 A . 371962 | 142 371962 | 3810320 3816508 | 1 1 10_3_Chr_length=3810320 10_4_Chr_length=3816508		intergenic; between H2784_01735 (amino acid permease) and H2784_01740 (Glu/Leu/Phe/Val dehydrogenase)	gtcttttgcttacttggttgtgttgattgaaggctccttatggggccttttttcatgggcgtaacttgagctttaaagtgagttttatatattttttttgaaaatgttttttttgttttgataataaaagcaaatattgacacataaattaaccacttgtcggaatattattaatagctaattattataagtttttaaataagtatatgtttatcatggttatttaataaagagattgtttaaatatttatatatctttgttttgaattagagaaactgaataaatattatgaaaatttatagaaattttaagaattttttgaaattttttgttagttaagttgttgttattaaatggtaattttttaatcatttttaattttaatatttttttaattt…	intergenic; between H2785_01730 and H2785_01735	gtcttttgcttacttggttgtgttgattgaaggctccttatggggccttttttcatgggcgtaacttgagctttaaagtgagttttatatattttttttgaaaatgttttttttgttttgataataaaagcaaatattgacacataaattaaccacttgtcggaatattattaatagctaattattataagtttttaaataagtatatgtttatcatggttatttaataaagagattgtttaaatatttatatatctttgttttgaattagagaaactgaataaatattatgaaaatttatagaaattttaagaattttttgaaattttttgttagttaagttgttgttattaaatggtaattttttaatcatttttaattttaatatttttttaattt…
	372112 T C 372104 | 142 372104 | 3810320 3816508 | 1 1 10_3_Chr_length=3810320 10_4_Chr_length=3816508		intergenic; between H2784_01735 (amino acid permease) and H2784_01740 (Glu/Leu/Phe/Val dehydrogenase)	gtcttttgcttacttggttgtgttgattgaaggctccttatggggccttttttcatgggcgtaacttgagctttaaagtgagttttatatattttttttgaaaatgttttttttgttttgataataaaagcaaatattgacacataaattaaccacttgtcggaatattattaatagctaattattataagtttttaaataagtatatgtttatcatggttatttaataaagagattgtttaaatatttatatatctttgttttgaattagagaaactgaataaatattatgaaaatttatagaaattttaagaattttttgaaattttttgttagttaagttgttgttattaaatggtaattttttaatcatttttaattttaatatttttttaattt…	intergenic; between H2785_01730 and H2785_01735	gtcttttgcttacttggttgtgttgattgaaggctccttatggggccttttttcatgggcgtaacttgagctttaaagtgagttttatatattttttttgaaaatgttttttttgttttgataataaaagcaaatattgacacataaattaaccacttgtcggaatattattaatagctaattattataagtttttaaataagtatatgtttatcatggttatttaataaagagattgtttaaatatttatatatctttgttttgaattagagaaactgaataaatattatgaaaatttatagaaattttaagaattttttgaaattttttgttagttaagttgttgttattaaatggtaattttttaatcatttttaattttaatatttttttaattt…
4	372506 . A 372499 | 394 372499 | 3810320 3816508 | 1 1 10_3_Chr_length=3810320 10_4_Chr_length=3816508		H2784_01740 (Glu/Leu/Phe/Val dehydrogenase)	MSDLSYVNEHSDAWQTYLAQIDRVAPYLEHLADYIDTLKRPKRALIVDVPIVMDDGSIQHFEGYRVQHNLSRGPGKGGVRYHPNVDLNEVMALSAWMTIKTAVLNLPFGGAKVVSVLTHVNYQIVN*SV*LAVIRLKLVTLSDLKKTFLLQTLVQMPISWVG*WIPTRLAKVTQ*LVL*LVNQFT*AAL*VV*KQLVAVYSLLVVKLLQKSTYQLKAQKLLFKVLVM*VVKLLSYLLNQKQKSLTFKTTLAQFSMLMVLILLRYVIT*MQTKVLVVLLVHKQLQMKISGLQK*TSLFLLH*KAKLQLSVLKNLKLS*F*KARTARLILKLKMYWLSVALL*FLTWYVTPAV*L*VTSNGFKTWRATSGAKKKSTSV*TS*WFKQWMTFGIQRTRMLVLY…	H2785_01735	MSDLSYVNEHSDAWQTYLAQIDRVAPYLEHLADYIDTLKRPKRALIVDVPIVMDDGSIQHFEGYRVQHNLSRGPGKGGVRYHPNVDLNEVMALSAWMTIKTAVLNLPFGGAKGGIRVDPRKLSNRELERLTRRYTTEIGHIIGPQKDIPAPDVGTNANIMGWMMDTYSTSQGHTVTGVVTGKPVHLGGSLGRVKATGRGVFVTGREVAAKINLPIEGAKVAVQGFGNVGSEAAFLFVESKAKITHVQDHTGTIFNADGIDLVALRDHVNANQGVGGFAGAQAIADEDFWTAEVDIIIPAALEGQITVERAEKLKAKLILEGANGPTYPKAEDVLVERGIVVVPDVVCNAGGVTVSYFEWVQDMASYFWSEEEINERLDKLMVQAMDDVWNTANKNACTL…
	373553 T C 373546 | 250 373546 | 3810320 3816508 | 1 1 10_3_Chr_length=3810320 10_4_Chr_length=3816508		H2784_01740 (Glu/Leu/Phe/Val dehydrogenase)	MSDLSYVNEHSDAWQTYLAQIDRVAPYLEHLADYIDTLKRPKRALIVDVPIVMDDGSIQHFEGYRVQHNLSRGPGKGGVRYHPNVDLNEVMALSAWMTIKTAVLNLPFGGAKVVSVLTHVNYQIVN*SV*LAVIRLKLVTLSDLKKTFLLQTLVQMPISWVG*WIPTRLAKVTQ*LVL*LVNQFT*AAL*VV*KQLVAVYSLLVVKLLQKSTYQLKAQKLLFKVLVM*VVKLLSYLLNQKQKSLTFKTTLAQFSMLMVLILLRYVIT*MQTKVLVVLLVHKQLQMKISGLQK*TSLFLLH*KAKLQLSVLKNLKLS*F*KARTARLILKLKMYWLSVALL*FLTWYVTPAV*L*VTSNGFKTWRATSGAKKKSTSV*TS*WFKQWMTFGIQRTRMLVLY…	H2785_01735	MSDLSYVNEHSDAWQTYLAQIDRVAPYLEHLADYIDTLKRPKRALIVDVPIVMDDGSIQHFEGYRVQHNLSRGPGKGGVRYHPNVDLNEVMALSAWMTIKTAVLNLPFGGAKGGIRVDPRKLSNRELERLTRRYTTEIGHIIGPQKDIPAPDVGTNANIMGWMMDTYSTSQGHTVTGVVTGKPVHLGGSLGRVKATGRGVFVTGREVAAKINLPIEGAKVAVQGFGNVGSEAAFLFVESKAKITHVQDHTGTIFNADGIDLVALRDHVNANQGVGGFAGAQAIADEDFWTAEVDIIIPAALEGQITVERAEKLKAKLILEGANGPTYPKAEDVLVERGIVVVPDVVCNAGGVTVSYFEWVQDMASYFWSEEEINERLDKLMVQAMDDVWNTANKNACTL…
5	464241 . T 464233 | 0 464233 | 3810320 3816508 | 1 1 10_3_Chr_length=3810320 10_4_Chr_length=3816508		Intergenic; between H2784_02235 (hypothetical protein) and H2784_02240 (tRNA-Arg)	ggtggtctatttcctgtgtatttatgtatttttaagtaagtatttatatattgcgttacgcaattattgagatatgtatcgcaataattaaaaattagtattgtgtagatctcaaaaagtgtcaatgcatatttatactcaaataaattgatacttataatattttgacaattagttattctttagatttagacataaaaataataattttttttataatatattctttgtagatgaatacattttttctttatttttttattattttttatgaatattaaagctaactaattttatttatgaaaagacttttgcttaagtagaaatattttatttatataatcctgactaaaaaactagacttttgttcctgtcaatttggccaaaatgcccaaatta…	intergenic; between H2785_02230 (Hypothetical protein) and H2785_02235 (tRNA-Arg)	ggtggtctatttcctgtgtatttatgtatgtatttttaagtaagtatttatatattgcgttacgcaattattgagatatgtatcgcaataattaaaaaattagtattgtgtagatctcaaaaagtgtcaatgcatatttatactcaaataaattgatacttataatattttgacaattagttattctttagatttagacataaaaataataatttttttttataatatattctttatagatgaatacattttttttctttatttttttattattttttatgaatattaaagctaactaattttatttatgaaaagacttttgcttaagtagaaatattttatttatataatcctgactaaaaaactagacttttgttcctgtcaatttggccaaaatgc…
	464241 . G 464234 | 0 464234 | 3810320 3816508 | 1 1 10_3_Chr_length=3810320 10_4_Chr_length=3816508		Intergenic; between H2784_02235 (hypothetical protein) and H2784_02240 (tRNA-Arg)	ggtggtctatttcctgtgtatttatgtatttttaagtaagtatttatatattgcgttacgcaattattgagatatgtatcgcaataattaaaaattagtattgtgtagatctcaaaaagtgtcaatgcatatttatactcaaataaattgatacttataatattttgacaattagttattctttagatttagacataaaaataataattttttttataatatattctttgtagatgaatacattttttctttatttttttattattttttatgaatattaaagctaactaattttatttatgaaaagacttttgcttaagtagaaatattttatttatataatcctgactaaaaaactagacttttgttcctgtcaatttggccaaaatgcccaaatta…	intergenic; between H2785_02230 (Hypothetical protein) and H2785_02235 (tRNA-Arg)	ggtggtctatttcctgtgtatttatgtatgtatttttaagtaagtatttatatattgcgttacgcaattattgagatatgtatcgcaataattaaaaaattagtattgtgtagatctcaaaaagtgtcaatgcatatttatactcaaataaattgatacttataatattttgacaattagttattctttagatttagacataaaaataataatttttttttataatatattctttatagatgaatacattttttttctttatttttttattattttttatgaatattaaagctaactaattttatttatgaaaagacttttgcttaagtagaaatattttatttatataatcctgactaaaaaactagacttttgttcctgtcaatttggccaaaatgc…
	464241 . T 464235 | 0 464235 | 3810320 3816508 | 1 1 10_3_Chr_length=3810320 10_4_Chr_length=3816508		Intergenic; between H2784_02235 (hypothetical protein) and H2784_02240 (tRNA-Arg)	ggtggtctatttcctgtgtatttatgtatttttaagtaagtatttatatattgcgttacgcaattattgagatatgtatcgcaataattaaaaattagtattgtgtagatctcaaaaagtgtcaatgcatatttatactcaaataaattgatacttataatattttgacaattagttattctttagatttagacataaaaataataattttttttataatatattctttgtagatgaatacattttttctttatttttttattattttttatgaatattaaagctaactaattttatttatgaaaagacttttgcttaagtagaaatattttatttatataatcctgactaaaaaactagacttttgttcctgtcaatttggccaaaatgcccaaatta…	intergenic; between H2785_02230 (Hypothetical protein) and H2785_02235 (tRNA-Arg)	ggtggtctatttcctgtgtatttatgtatgtatttttaagtaagtatttatatattgcgttacgcaattattgagatatgtatcgcaataattaaaaaattagtattgtgtagatctcaaaaagtgtcaatgcatatttatactcaaataaattgatacttataatattttgacaattagttattctttagatttagacataaaaataataatttttttttataatatattctttatagatgaatacattttttttctttatttttttattattttttatgaatattaaagctaactaattttatttatgaaaagacttttgcttaagtagaaatattttatttatataatcctgactaaaaaactagacttttgttcctgtcaatttggccaaaatgc…
	464241 . A 464236 | 0 464236 | 3810320 3816508 | 1 1 10_3_Chr_length=3810320 10_4_Chr_length=3816508		Intergenic; between H2784_02235 (hypothetical protein) and H2784_02240 (tRNA-Arg)	ggtggtctatttcctgtgtatttatgtatttttaagtaagtatttatatattgcgttacgcaattattgagatatgtatcgcaataattaaaaattagtattgtgtagatctcaaaaagtgtcaatgcatatttatactcaaataaattgatacttataatattttgacaattagttattctttagatttagacataaaaataataattttttttataatatattctttgtagatgaatacattttttctttatttttttattattttttatgaatattaaagctaactaattttatttatgaaaagacttttgcttaagtagaaatattttatttatataatcctgactaaaaaactagacttttgttcctgtcaatttggccaaaatgcccaaatta…	intergenic; between H2785_02230 (Hypothetical protein) and H2785_02235 (tRNA-Arg)	ggtggtctatttcctgtgtatttatgtatgtatttttaagtaagtatttatatattgcgttacgcaattattgagatatgtatcgcaataattaaaaaattagtattgtgtagatctcaaaaagtgtcaatgcatatttatactcaaataaattgatacttataatattttgacaattagttattctttagatttagacataaaaataataatttttttttataatatattctttatagatgaatacattttttttctttatttttttattattttttatgaatattaaagctaactaattttatttatgaaaagacttttgcttaagtagaaatattttatttatataatcctgactaaaaaactagacttttgttcctgtcaatttggccaaaatgc…
	464306 . A 464302 | 65 464302 | 3810320 3816508 | 1 1 10_3_Chr_length=3810320 10_4_Chr_length=3816508		Intergenic; between H2784_02235 (hypothetical protein) and H2784_02240 (tRNA-Arg)	ggtggtctatttcctgtgtatttatgtatttttaagtaagtatttatatattgcgttacgcaattattgagatatgtatcgcaataattaaaaattagtattgtgtagatctcaaaaagtgtcaatgcatatttatactcaaataaattgatacttataatattttgacaattagttattctttagatttagacataaaaataataattttttttataatatattctttgtagatgaatacattttttctttatttttttattattttttatgaatattaaagctaactaattttatttatgaaaagacttttgcttaagtagaaatattttatttatataatcctgactaaaaaactagacttttgttcctgtcaatttggccaaaatgcccaaatta…	intergenic; between H2785_02230 (Hypothetical protein) and H2785_02235 (tRNA-Arg)	ggtggtctatttcctgtgtatttatgtatgtatttttaagtaagtatttatatattgcgttacgcaattattgagatatgtatcgcaataattaaaaaattagtattgtgtagatctcaaaaagtgtcaatgcatatttatactcaaataaattgatacttataatattttgacaattagttattctttagatttagacataaaaataataatttttttttataatatattctttatagatgaatacattttttttctttatttttttattattttttatgaatattaaagctaactaattttatttatgaaaagacttttgcttaagtagaaatattttatttatataatcctgactaaaaaactagacttttgttcctgtcaatttggccaaaatgc…
	464427 . T 464424 | 16 464424 | 3810320 3816508 | 1 1 10_3_Chr_length=3810320 10_4_Chr_length=3816508		Intergenic; between H2784_02235 (hypothetical protein) and H2784_02240 (tRNA-Arg)	ggtggtctatttcctgtgtatttatgtatttttaagtaagtatttatatattgcgttacgcaattattgagatatgtatcgcaataattaaaaattagtattgtgtagatctcaaaaagtgtcaatgcatatttatactcaaataaattgatacttataatattttgacaattagttattctttagatttagacataaaaataataattttttttataatatattctttgtagatgaatacattttttctttatttttttattattttttatgaatattaaagctaactaattttatttatgaaaagacttttgcttaagtagaaatattttatttatataatcctgactaaaaaactagacttttgttcctgtcaatttggccaaaatgcccaaatta…	intergenic; between H2785_02230 (Hypothetical protein) and H2785_02235 (tRNA-Arg)	ggtggtctatttcctgtgtatttatgtatgtatttttaagtaagtatttatatattgcgttacgcaattattgagatatgtatcgcaataattaaaaaattagtattgtgtagatctcaaaaagtgtcaatgcatatttatactcaaataaattgatacttataatattttgacaattagttattctttagatttagacataaaaataataatttttttttataatatattctttatagatgaatacattttttttctttatttttttattattttttatgaatattaaagctaactaattttatttatgaaaagacttttgcttaagtagaaatattttatttatataatcctgactaaaaaactagacttttgttcctgtcaatttggccaaaatgc…
	464443 G A 464440 | 12 464440 | 3810320 3816508 | 1 1 10_3_Chr_length=3810320 10_4_Chr_length=3816508		Intergenic; between H2784_02235 (hypothetical protein) and H2784_02240 (tRNA-Arg)	ggtggtctatttcctgtgtatttatgtatttttaagtaagtatttatatattgcgttacgcaattattgagatatgtatcgcaataattaaaaattagtattgtgtagatctcaaaaagtgtcaatgcatatttatactcaaataaattgatacttataatattttgacaattagttattctttagatttagacataaaaataataattttttttataatatattctttgtagatgaatacattttttctttatttttttattattttttatgaatattaaagctaactaattttatttatgaaaagacttttgcttaagtagaaatattttatttatataatcctgactaaaaaactagacttttgttcctgtcaatttggccaaaatgcccaaatta…	intergenic; between H2785_02230 (Hypothetical protein) and H2785_02235 (tRNA-Arg)	ggtggtctatttcctgtgtatttatgtatgtatttttaagtaagtatttatatattgcgttacgcaattattgagatatgtatcgcaataattaaaaaattagtattgtgtagatctcaaaaagtgtcaatgcatatttatactcaaataaattgatacttataatattttgacaattagttattctttagatttagacataaaaataataatttttttttataatatattctttatagatgaatacattttttttctttatttttttattattttttatgaatattaaagctaactaattttatttatgaaaagacttttgcttaagtagaaatattttatttatataatcctgactaaaaaactagacttttgttcctgtcaatttggccaaaatgc…
	464455 . T 464453 | 0 464453 | 3810320 3816508 | 1 1 10_3_Chr_length=3810320 10_4_Chr_length=3816508		Intergenic; between H2784_02235 (hypothetical protein) and H2784_02240 (tRNA-Arg)	ggtggtctatttcctgtgtatttatgtatttttaagtaagtatttatatattgcgttacgcaattattgagatatgtatcgcaataattaaaaattagtattgtgtagatctcaaaaagtgtcaatgcatatttatactcaaataaattgatacttataatattttgacaattagttattctttagatttagacataaaaataataattttttttataatatattctttgtagatgaatacattttttctttatttttttattattttttatgaatattaaagctaactaattttatttatgaaaagacttttgcttaagtagaaatattttatttatataatcctgactaaaaaactagacttttgttcctgtcaatttggccaaaatgcccaaatta…	intergenic; between H2785_02230 (Hypothetical protein) and H2785_02235 (tRNA-Arg)	ggtggtctatttcctgtgtatttatgtatgtatttttaagtaagtatttatatattgcgttacgcaattattgagatatgtatcgcaataattaaaaaattagtattgtgtagatctcaaaaagtgtcaatgcatatttatactcaaataaattgatacttataatattttgacaattagttattctttagatttagacataaaaataataatttttttttataatatattctttatagatgaatacattttttttctttatttttttattattttttatgaatattaaagctaactaattttatttatgaaaagacttttgcttaagtagaaatattttatttatataatcctgactaaaaaactagacttttgttcctgtcaatttggccaaaatgc…
	464455 . T 464454 | 0 464454 | 3810320 3816508 | 1 1 10_3_Chr_length=3810320 10_4_Chr_length=3816508		Intergenic; between H2784_02235 (hypothetical protein) and H2784_02240 (tRNA-Arg)	ggtggtctatttcctgtgtatttatgtatttttaagtaagtatttatatattgcgttacgcaattattgagatatgtatcgcaataattaaaaattagtattgtgtagatctcaaaaagtgtcaatgcatatttatactcaaataaattgatacttataatattttgacaattagttattctttagatttagacataaaaataataattttttttataatatattctttgtagatgaatacattttttctttatttttttattattttttatgaatattaaagctaactaattttatttatgaaaagacttttgcttaagtagaaatattttatttatataatcctgactaaaaaactagacttttgttcctgtcaatttggccaaaatgcccaaatta…	intergenic; between H2785_02230 (Hypothetical protein) and H2785_02235 (tRNA-Arg)	ggtggtctatttcctgtgtatttatgtatgtatttttaagtaagtatttatatattgcgttacgcaattattgagatatgtatcgcaataattaaaaaattagtattgtgtagatctcaaaaagtgtcaatgcatatttatactcaaataaattgatacttataatattttgacaattagttattctttagatttagacataaaaataataatttttttttataatatattctttatagatgaatacattttttttctttatttttttattattttttatgaatattaaagctaactaattttatttatgaaaagacttttgcttaagtagaaatattttatttatataatcctgactaaaaaactagacttttgttcctgtcaatttggccaaaatgc…
6	702527 T A 702526 | 83886 702526 | 3810320 3816508 | 1 1 10_3_Chr_length=3810320 10_4_Chr_length=3816508		H2784_03400 (Hypothetical protein)	MDEDEISIIAYNYVGYIKLKKDIIFPADDNKNDVIYNQSGVNRRVFSGYVSFPEVEKNTLFYMKAFLLTLTVDIPCKEEIHSLIKIFSYCENHSSLIEKLSLGLKSNSKGLVFNGLKEVIGDFYLLEKIDDLFFYDEREELYNNFFKNDK*	H2785_03395 (Hypothetical protein)	MDEDEISIIAYNYVGYIKLKKDIIFPADDNKNDVIYNQSGVNRRVFSGYVSFPEVEKNTLFYMKAFLLTLTVDIPCKEEIHSLIKIFSYCENHSSLIEKLSLGLKSNSKGLVFNGLKEVIGDFYLLEKIDDLFFYDEREELYNNFFKNDK*
7	786413 C A 786412 | 6043 786412 | 3810320 3816508 | 1 1 10_3_Chr_length=3810320 10_4_Chr_length=3816508		H2784_03765 (biofilm-associated protein)	MPEIQIIAKDNHKTLVTTEGTSAKLSEASVVLVKVAASDVLVVNREGTNAVIRLKNGETIVIEGFFSGTAEPKDNSLVFQDENGQLIWAKFKDAENDADADSDADADADSDVEPQALLGEDLPAALPAEAPQELVSDVIYQPISSIEPLLYHDAGVNPWLWAAIPLVAGGIIAAASNHDSNDDSSVPADTTPPSTDGVTFSVDPVTSDNVINASEASGNVTITGVLKNIPADAANTAVTVVINGVTYNATVDKAAGTWTVSVPGSGLVADADKTIDAKVTFTDAAGNSSSVNDTQTYTLDTTAPNAPVIDPVNGTDPITGTAEPGSTVTVTYPDGSTKTVVAGPDGTWTVPNPGLNDGDEVTAVATDPAGNTSGPGTAIVDAVGPNTDGVNFAVDSVTA…	H2785_03760 (biofilm-associated protein)	MPEIQIIAKDNHKTLVTTEGTSAKLSEASVVLVKVAASDVLVVNREGTNAVIRLKNGETIVIEGFFSGTAEPKDNSLVFQDENGQLIWAKFKDAENDADADSDADADADSDVEPQALLGEDLPAALPAEAPQELVSDVIYQPISSIEPLLYHDAGVNPWLWAAIPLVAGGIIAAASNHDSNDDSSVPADTTPPSTDGVTFSVDPVTSDNVINASEASGNVTITGVLKNIPADAANTAVTVVINGVTYNATVDKAAGTWTVSVPGSGLVADADKTIDAKVTFTDAAGNSSSVNDTQTYTLDTTAPNAPVIDPVNGTDPITGTAEPGSTVTVTYPDGSTKTVVAGPDGTWTVPNPGLNDGDEVTAVATDPAGNTSGPGTAIVDAVGPNTDGVNFAVDSVTA…
	792456 G A 792455 | 38 792455 | 3810320 3816508 | 1 1 10_3_Chr_length=3810320 10_4_Chr_length=3816508		H2784_03765 (biofilm-associated protein)	MPEIQIIAKDNHKTLVTTEGTSAKLSEASVVLVKVAASDVLVVNREGTNAVIRLKNGETIVIEGFFSGTAEPKDNSLVFQDENGQLIWAKFKDAENDADADSDADADADSDVEPQALLGEDLPAALPAEAPQELVSDVIYQPISSIEPLLYHDAGVNPWLWAAIPLVAGGIIAAASNHDSNDDSSVPADTTPPSTDGVTFSVDPVTSDNVINASEASGNVTITGVLKNIPADAANTAVTVVINGVTYNATVDKAAGTWTVSVPGSGLVADADKTIDAKVTFTDAAGNSSSVNDTQTYTLDTTAPNAPVIDPVNGTDPITGTAEPGSTVTVTYPDGSTKTVVAGPDGTWTVPNPGLNDGDEVTAVATDPAGNTSGPGTAIVDAVGPNTDGVNFAVDSVTA…	H2785_03760 (biofilm-associated protein)	MPEIQIIAKDNHKTLVTTEGTSAKLSEASVVLVKVAASDVLVVNREGTNAVIRLKNGETIVIEGFFSGTAEPKDNSLVFQDENGQLIWAKFKDAENDADADSDADADADSDVEPQALLGEDLPAALPAEAPQELVSDVIYQPISSIEPLLYHDAGVNPWLWAAIPLVAGGIIAAASNHDSNDDSSVPADTTPPSTDGVTFSVDPVTSDNVINASEASGNVTITGVLKNIPADAANTAVTVVINGVTYNATVDKAAGTWTVSVPGSGLVADADKTIDAKVTFTDAAGNSSSVNDTQTYTLDTTAPNAPVIDPVNGTDPITGTAEPGSTVTVTYPDGSTKTVVAGPDGTWTVPNPGLNDGDEVTAVATDPAGNTSGPGTAIVDAVGPNTDGVNFAVDSVTA…
	792494 C T 792493 | 38 792493 | 3810320 3816508 | 1 1 10_3_Chr_length=3810320 10_4_Chr_length=3816508		H2784_03765 (biofilm-associated protein)	MPEIQIIAKDNHKTLVTTEGTSAKLSEASVVLVKVAASDVLVVNREGTNAVIRLKNGETIVIEGFFSGTAEPKDNSLVFQDENGQLIWAKFKDAENDADADSDADADADSDVEPQALLGEDLPAALPAEAPQELVSDVIYQPISSIEPLLYHDAGVNPWLWAAIPLVAGGIIAAASNHDSNDDSSVPADTTPPSTDGVTFSVDPVTSDNVINASEASGNVTITGVLKNIPADAANTAVTVVINGVTYNATVDKAAGTWTVSVPGSGLVADADKTIDAKVTFTDAAGNSSSVNDTQTYTLDTTAPNAPVIDPVNGTDPITGTAEPGSTVTVTYPDGSTKTVVAGPDGTWTVPNPGLNDGDEVTAVATDPAGNTSGPGTAIVDAVGPNTDGVNFAVDSVTA…	H2785_03760 (biofilm-associated protein)	MPEIQIIAKDNHKTLVTTEGTSAKLSEASVVLVKVAASDVLVVNREGTNAVIRLKNGETIVIEGFFSGTAEPKDNSLVFQDENGQLIWAKFKDAENDADADSDADADADSDVEPQALLGEDLPAALPAEAPQELVSDVIYQPISSIEPLLYHDAGVNPWLWAAIPLVAGGIIAAASNHDSNDDSSVPADTTPPSTDGVTFSVDPVTSDNVINASEASGNVTITGVLKNIPADAANTAVTVVINGVTYNATVDKAAGTWTVSVPGSGLVADADKTIDAKVTFTDAAGNSSSVNDTQTYTLDTTAPNAPVIDPVNGTDPITGTAEPGSTVTVTYPDGSTKTVVAGPDGTWTVPNPGLNDGDEVTAVATDPAGNTSGPGTAIVDAVGPNTDGVNFAVDSVTA…
	794012 T C 794011 | 12 794011 | 3810320 3816508 | 1 1 10_3_Chr_length=3810320 10_4_Chr_length=3816508		H2784_03765 (biofilm-associated protein)	MPEIQIIAKDNHKTLVTTEGTSAKLSEASVVLVKVAASDVLVVNREGTNAVIRLKNGETIVIEGFFSGTAEPKDNSLVFQDENGQLIWAKFKDAENDADADSDADADADSDVEPQALLGEDLPAALPAEAPQELVSDVIYQPISSIEPLLYHDAGVNPWLWAAIPLVAGGIIAAASNHDSNDDSSVPADTTPPSTDGVTFSVDPVTSDNVINASEASGNVTITGVLKNIPADAANTAVTVVINGVTYNATVDKAAGTWTVSVPGSGLVADADKTIDAKVTFTDAAGNSSSVNDTQTYTLDTTAPNAPVIDPVNGTDPITGTAEPGSTVTVTYPDGSTKTVVAGPDGTWTVPNPGLNDGDEVTAVATDPAGNTSGPGTAIVDAVGPNTDGVNFAVDSVTA…	H2785_03760 (biofilm-associated protein)	MPEIQIIAKDNHKTLVTTEGTSAKLSEASVVLVKVAASDVLVVNREGTNAVIRLKNGETIVIEGFFSGTAEPKDNSLVFQDENGQLIWAKFKDAENDADADSDADADADSDVEPQALLGEDLPAALPAEAPQELVSDVIYQPISSIEPLLYHDAGVNPWLWAAIPLVAGGIIAAASNHDSNDDSSVPADTTPPSTDGVTFSVDPVTSDNVINASEASGNVTITGVLKNIPADAANTAVTVVINGVTYNATVDKAAGTWTVSVPGSGLVADADKTIDAKVTFTDAAGNSSSVNDTQTYTLDTTAPNAPVIDPVNGTDPITGTAEPGSTVTVTYPDGSTKTVVAGPDGTWTVPNPGLNDGDEVTAVATDPAGNTSGPGTAIVDAVGPNTDGVNFAVDSVTA…
	794024 C T 794023 | 1 794023 | 3810320 3816508 | 1 1 10_3_Chr_length=3810320 10_4_Chr_length=3816508		H2784_03765 (biofilm-associated protein)	MPEIQIIAKDNHKTLVTTEGTSAKLSEASVVLVKVAASDVLVVNREGTNAVIRLKNGETIVIEGFFSGTAEPKDNSLVFQDENGQLIWAKFKDAENDADADSDADADADSDVEPQALLGEDLPAALPAEAPQELVSDVIYQPISSIEPLLYHDAGVNPWLWAAIPLVAGGIIAAASNHDSNDDSSVPADTTPPSTDGVTFSVDPVTSDNVINASEASGNVTITGVLKNIPADAANTAVTVVINGVTYNATVDKAAGTWTVSVPGSGLVADADKTIDAKVTFTDAAGNSSSVNDTQTYTLDTTAPNAPVIDPVNGTDPITGTAEPGSTVTVTYPDGSTKTVVAGPDGTWTVPNPGLNDGDEVTAVATDPAGNTSGPGTAIVDAVGPNTDGVNFAVDSVTA…	H2785_03760 (biofilm-associated protein)	MPEIQIIAKDNHKTLVTTEGTSAKLSEASVVLVKVAASDVLVVNREGTNAVIRLKNGETIVIEGFFSGTAEPKDNSLVFQDENGQLIWAKFKDAENDADADSDADADADSDVEPQALLGEDLPAALPAEAPQELVSDVIYQPISSIEPLLYHDAGVNPWLWAAIPLVAGGIIAAASNHDSNDDSSVPADTTPPSTDGVTFSVDPVTSDNVINASEASGNVTITGVLKNIPADAANTAVTVVINGVTYNATVDKAAGTWTVSVPGSGLVADADKTIDAKVTFTDAAGNSSSVNDTQTYTLDTTAPNAPVIDPVNGTDPITGTAEPGSTVTVTYPDGSTKTVVAGPDGTWTVPNPGLNDGDEVTAVATDPAGNTSGPGTAIVDAVGPNTDGVNFAVDSVTA…
	794025 C G 794024 | 1 794024 | 3810320 3816508 | 1 1 10_3_Chr_length=3810320 10_4_Chr_length=3816508		H2784_03765 (biofilm-associated protein)	MPEIQIIAKDNHKTLVTTEGTSAKLSEASVVLVKVAASDVLVVNREGTNAVIRLKNGETIVIEGFFSGTAEPKDNSLVFQDENGQLIWAKFKDAENDADADSDADADADSDVEPQALLGEDLPAALPAEAPQELVSDVIYQPISSIEPLLYHDAGVNPWLWAAIPLVAGGIIAAASNHDSNDDSSVPADTTPPSTDGVTFSVDPVTSDNVINASEASGNVTITGVLKNIPADAANTAVTVVINGVTYNATVDKAAGTWTVSVPGSGLVADADKTIDAKVTFTDAAGNSSSVNDTQTYTLDTTAPNAPVIDPVNGTDPITGTAEPGSTVTVTYPDGSTKTVVAGPDGTWTVPNPGLNDGDEVTAVATDPAGNTSGPGTAIVDAVGPNTDGVNFAVDSVTA…	H2785_03760 (biofilm-associated protein)	MPEIQIIAKDNHKTLVTTEGTSAKLSEASVVLVKVAASDVLVVNREGTNAVIRLKNGETIVIEGFFSGTAEPKDNSLVFQDENGQLIWAKFKDAENDADADSDADADADSDVEPQALLGEDLPAALPAEAPQELVSDVIYQPISSIEPLLYHDAGVNPWLWAAIPLVAGGIIAAASNHDSNDDSSVPADTTPPSTDGVTFSVDPVTSDNVINASEASGNVTITGVLKNIPADAANTAVTVVINGVTYNATVDKAAGTWTVSVPGSGLVADADKTIDAKVTFTDAAGNSSSVNDTQTYTLDTTAPNAPVIDPVNGTDPITGTAEPGSTVTVTYPDGSTKTVVAGPDGTWTVPNPGLNDGDEVTAVATDPAGNTSGPGTAIVDAVGPNTDGVNFAVDSVTA…
	794029 C T 794028 | 1 794028 | 3810320 3816508 | 1 1 10_3_Chr_length=3810320 10_4_Chr_length=3816508		H2784_03765 (biofilm-associated protein)	MPEIQIIAKDNHKTLVTTEGTSAKLSEASVVLVKVAASDVLVVNREGTNAVIRLKNGETIVIEGFFSGTAEPKDNSLVFQDENGQLIWAKFKDAENDADADSDADADADSDVEPQALLGEDLPAALPAEAPQELVSDVIYQPISSIEPLLYHDAGVNPWLWAAIPLVAGGIIAAASNHDSNDDSSVPADTTPPSTDGVTFSVDPVTSDNVINASEASGNVTITGVLKNIPADAANTAVTVVINGVTYNATVDKAAGTWTVSVPGSGLVADADKTIDAKVTFTDAAGNSSSVNDTQTYTLDTTAPNAPVIDPVNGTDPITGTAEPGSTVTVTYPDGSTKTVVAGPDGTWTVPNPGLNDGDEVTAVATDPAGNTSGPGTAIVDAVGPNTDGVNFAVDSVTA…	H2785_03760 (biofilm-associated protein)	MPEIQIIAKDNHKTLVTTEGTSAKLSEASVVLVKVAASDVLVVNREGTNAVIRLKNGETIVIEGFFSGTAEPKDNSLVFQDENGQLIWAKFKDAENDADADSDADADADSDVEPQALLGEDLPAALPAEAPQELVSDVIYQPISSIEPLLYHDAGVNPWLWAAIPLVAGGIIAAASNHDSNDDSSVPADTTPPSTDGVTFSVDPVTSDNVINASEASGNVTITGVLKNIPADAANTAVTVVINGVTYNATVDKAAGTWTVSVPGSGLVADADKTIDAKVTFTDAAGNSSSVNDTQTYTLDTTAPNAPVIDPVNGTDPITGTAEPGSTVTVTYPDGSTKTVVAGPDGTWTVPNPGLNDGDEVTAVATDPAGNTSGPGTAIVDAVGPNTDGVNFAVDSVTA…
	794030 A G 794029 | 1 794029 | 3810320 3816508 | 1 1 10_3_Chr_length=3810320 10_4_Chr_length=3816508		H2784_03765 (biofilm-associated protein)	MPEIQIIAKDNHKTLVTTEGTSAKLSEASVVLVKVAASDVLVVNREGTNAVIRLKNGETIVIEGFFSGTAEPKDNSLVFQDENGQLIWAKFKDAENDADADSDADADADSDVEPQALLGEDLPAALPAEAPQELVSDVIYQPISSIEPLLYHDAGVNPWLWAAIPLVAGGIIAAASNHDSNDDSSVPADTTPPSTDGVTFSVDPVTSDNVINASEASGNVTITGVLKNIPADAANTAVTVVINGVTYNATVDKAAGTWTVSVPGSGLVADADKTIDAKVTFTDAAGNSSSVNDTQTYTLDTTAPNAPVIDPVNGTDPITGTAEPGSTVTVTYPDGSTKTVVAGPDGTWTVPNPGLNDGDEVTAVATDPAGNTSGPGTAIVDAVGPNTDGVNFAVDSVTA…	H2785_03760 (biofilm-associated protein)	MPEIQIIAKDNHKTLVTTEGTSAKLSEASVVLVKVAASDVLVVNREGTNAVIRLKNGETIVIEGFFSGTAEPKDNSLVFQDENGQLIWAKFKDAENDADADSDADADADSDVEPQALLGEDLPAALPAEAPQELVSDVIYQPISSIEPLLYHDAGVNPWLWAAIPLVAGGIIAAASNHDSNDDSSVPADTTPPSTDGVTFSVDPVTSDNVINASEASGNVTITGVLKNIPADAANTAVTVVINGVTYNATVDKAAGTWTVSVPGSGLVADADKTIDAKVTFTDAAGNSSSVNDTQTYTLDTTAPNAPVIDPVNGTDPITGTAEPGSTVTVTYPDGSTKTVVAGPDGTWTVPNPGLNDGDEVTAVATDPAGNTSGPGTAIVDAVGPNTDGVNFAVDSVTA…
	794037 T C 794036 | 2 794036 | 3810320 3816508 | 1 1 10_3_Chr_length=3810320 10_4_Chr_length=3816508		H2784_03765 (biofilm-associated protein)	MPEIQIIAKDNHKTLVTTEGTSAKLSEASVVLVKVAASDVLVVNREGTNAVIRLKNGETIVIEGFFSGTAEPKDNSLVFQDENGQLIWAKFKDAENDADADSDADADADSDVEPQALLGEDLPAALPAEAPQELVSDVIYQPISSIEPLLYHDAGVNPWLWAAIPLVAGGIIAAASNHDSNDDSSVPADTTPPSTDGVTFSVDPVTSDNVINASEASGNVTITGVLKNIPADAANTAVTVVINGVTYNATVDKAAGTWTVSVPGSGLVADADKTIDAKVTFTDAAGNSSSVNDTQTYTLDTTAPNAPVIDPVNGTDPITGTAEPGSTVTVTYPDGSTKTVVAGPDGTWTVPNPGLNDGDEVTAVATDPAGNTSGPGTAIVDAVGPNTDGVNFAVDSVTA…	H2785_03760 (biofilm-associated protein)	MPEIQIIAKDNHKTLVTTEGTSAKLSEASVVLVKVAASDVLVVNREGTNAVIRLKNGETIVIEGFFSGTAEPKDNSLVFQDENGQLIWAKFKDAENDADADSDADADADSDVEPQALLGEDLPAALPAEAPQELVSDVIYQPISSIEPLLYHDAGVNPWLWAAIPLVAGGIIAAASNHDSNDDSSVPADTTPPSTDGVTFSVDPVTSDNVINASEASGNVTITGVLKNIPADAANTAVTVVINGVTYNATVDKAAGTWTVSVPGSGLVADADKTIDAKVTFTDAAGNSSSVNDTQTYTLDTTAPNAPVIDPVNGTDPITGTAEPGSTVTVTYPDGSTKTVVAGPDGTWTVPNPGLNDGDEVTAVATDPAGNTSGPGTAIVDAVGPNTDGVNFAVDSVTA…
	794039 G T 794038 | 2 794038 | 3810320 3816508 | 1 1 10_3_Chr_length=3810320 10_4_Chr_length=3816508		H2784_03765 (biofilm-associated protein)	MPEIQIIAKDNHKTLVTTEGTSAKLSEASVVLVKVAASDVLVVNREGTNAVIRLKNGETIVIEGFFSGTAEPKDNSLVFQDENGQLIWAKFKDAENDADADSDADADADSDVEPQALLGEDLPAALPAEAPQELVSDVIYQPISSIEPLLYHDAGVNPWLWAAIPLVAGGIIAAASNHDSNDDSSVPADTTPPSTDGVTFSVDPVTSDNVINASEASGNVTITGVLKNIPADAANTAVTVVINGVTYNATVDKAAGTWTVSVPGSGLVADADKTIDAKVTFTDAAGNSSSVNDTQTYTLDTTAPNAPVIDPVNGTDPITGTAEPGSTVTVTYPDGSTKTVVAGPDGTWTVPNPGLNDGDEVTAVATDPAGNTSGPGTAIVDAVGPNTDGVNFAVDSVTA…	H2785_03760 (biofilm-associated protein)	MPEIQIIAKDNHKTLVTTEGTSAKLSEASVVLVKVAASDVLVVNREGTNAVIRLKNGETIVIEGFFSGTAEPKDNSLVFQDENGQLIWAKFKDAENDADADSDADADADSDVEPQALLGEDLPAALPAEAPQELVSDVIYQPISSIEPLLYHDAGVNPWLWAAIPLVAGGIIAAASNHDSNDDSSVPADTTPPSTDGVTFSVDPVTSDNVINASEASGNVTITGVLKNIPADAANTAVTVVINGVTYNATVDKAAGTWTVSVPGSGLVADADKTIDAKVTFTDAAGNSSSVNDTQTYTLDTTAPNAPVIDPVNGTDPITGTAEPGSTVTVTYPDGSTKTVVAGPDGTWTVPNPGLNDGDEVTAVATDPAGNTSGPGTAIVDAVGPNTDGVNFAVDSVTA…
	794582 T C 794581 | 12 794581 | 3810320 3816508 | 1 1 10_3_Chr_length=3810320 10_4_Chr_length=3816508		H2784_03765 (biofilm-associated protein)	MPEIQIIAKDNHKTLVTTEGTSAKLSEASVVLVKVAASDVLVVNREGTNAVIRLKNGETIVIEGFFSGTAEPKDNSLVFQDENGQLIWAKFKDAENDADADSDADADADSDVEPQALLGEDLPAALPAEAPQELVSDVIYQPISSIEPLLYHDAGVNPWLWAAIPLVAGGIIAAASNHDSNDDSSVPADTTPPSTDGVTFSVDPVTSDNVINASEASGNVTITGVLKNIPADAANTAVTVVINGVTYNATVDKAAGTWTVSVPGSGLVADADKTIDAKVTFTDAAGNSSSVNDTQTYTLDTTAPNAPVIDPVNGTDPITGTAEPGSTVTVTYPDGSTKTVVAGPDGTWTVPNPGLNDGDEVTAVATDPAGNTSGPGTAIVDAVGPNTDGVNFAVDSVTA…	H2785_03760 (biofilm-associated protein)	MPEIQIIAKDNHKTLVTTEGTSAKLSEASVVLVKVAASDVLVVNREGTNAVIRLKNGETIVIEGFFSGTAEPKDNSLVFQDENGQLIWAKFKDAENDADADSDADADADSDVEPQALLGEDLPAALPAEAPQELVSDVIYQPISSIEPLLYHDAGVNPWLWAAIPLVAGGIIAAASNHDSNDDSSVPADTTPPSTDGVTFSVDPVTSDNVINASEASGNVTITGVLKNIPADAANTAVTVVINGVTYNATVDKAAGTWTVSVPGSGLVADADKTIDAKVTFTDAAGNSSSVNDTQTYTLDTTAPNAPVIDPVNGTDPITGTAEPGSTVTVTYPDGSTKTVVAGPDGTWTVPNPGLNDGDEVTAVATDPAGNTSGPGTAIVDAVGPNTDGVNFAVDSVTA…
	794594 C T 794593 | 1 794593 | 3810320 3816508 | 1 1 10_3_Chr_length=3810320 10_4_Chr_length=3816508		H2784_03765 (biofilm-associated protein)	MPEIQIIAKDNHKTLVTTEGTSAKLSEASVVLVKVAASDVLVVNREGTNAVIRLKNGETIVIEGFFSGTAEPKDNSLVFQDENGQLIWAKFKDAENDADADSDADADADSDVEPQALLGEDLPAALPAEAPQELVSDVIYQPISSIEPLLYHDAGVNPWLWAAIPLVAGGIIAAASNHDSNDDSSVPADTTPPSTDGVTFSVDPVTSDNVINASEASGNVTITGVLKNIPADAANTAVTVVINGVTYNATVDKAAGTWTVSVPGSGLVADADKTIDAKVTFTDAAGNSSSVNDTQTYTLDTTAPNAPVIDPVNGTDPITGTAEPGSTVTVTYPDGSTKTVVAGPDGTWTVPNPGLNDGDEVTAVATDPAGNTSGPGTAIVDAVGPNTDGVNFAVDSVTA…	H2785_03760 (biofilm-associated protein)	MPEIQIIAKDNHKTLVTTEGTSAKLSEASVVLVKVAASDVLVVNREGTNAVIRLKNGETIVIEGFFSGTAEPKDNSLVFQDENGQLIWAKFKDAENDADADSDADADADSDVEPQALLGEDLPAALPAEAPQELVSDVIYQPISSIEPLLYHDAGVNPWLWAAIPLVAGGIIAAASNHDSNDDSSVPADTTPPSTDGVTFSVDPVTSDNVINASEASGNVTITGVLKNIPADAANTAVTVVINGVTYNATVDKAAGTWTVSVPGSGLVADADKTIDAKVTFTDAAGNSSSVNDTQTYTLDTTAPNAPVIDPVNGTDPITGTAEPGSTVTVTYPDGSTKTVVAGPDGTWTVPNPGLNDGDEVTAVATDPAGNTSGPGTAIVDAVGPNTDGVNFAVDSVTA…
	794595 C G 794594 | 1 794594 | 3810320 3816508 | 1 1 10_3_Chr_length=3810320 10_4_Chr_length=3816508		H2784_03765 (biofilm-associated protein)	MPEIQIIAKDNHKTLVTTEGTSAKLSEASVVLVKVAASDVLVVNREGTNAVIRLKNGETIVIEGFFSGTAEPKDNSLVFQDENGQLIWAKFKDAENDADADSDADADADSDVEPQALLGEDLPAALPAEAPQELVSDVIYQPISSIEPLLYHDAGVNPWLWAAIPLVAGGIIAAASNHDSNDDSSVPADTTPPSTDGVTFSVDPVTSDNVINASEASGNVTITGVLKNIPADAANTAVTVVINGVTYNATVDKAAGTWTVSVPGSGLVADADKTIDAKVTFTDAAGNSSSVNDTQTYTLDTTAPNAPVIDPVNGTDPITGTAEPGSTVTVTYPDGSTKTVVAGPDGTWTVPNPGLNDGDEVTAVATDPAGNTSGPGTAIVDAVGPNTDGVNFAVDSVTA…	H2785_03760 (biofilm-associated protein)	MPEIQIIAKDNHKTLVTTEGTSAKLSEASVVLVKVAASDVLVVNREGTNAVIRLKNGETIVIEGFFSGTAEPKDNSLVFQDENGQLIWAKFKDAENDADADSDADADADSDVEPQALLGEDLPAALPAEAPQELVSDVIYQPISSIEPLLYHDAGVNPWLWAAIPLVAGGIIAAASNHDSNDDSSVPADTTPPSTDGVTFSVDPVTSDNVINASEASGNVTITGVLKNIPADAANTAVTVVINGVTYNATVDKAAGTWTVSVPGSGLVADADKTIDAKVTFTDAAGNSSSVNDTQTYTLDTTAPNAPVIDPVNGTDPITGTAEPGSTVTVTYPDGSTKTVVAGPDGTWTVPNPGLNDGDEVTAVATDPAGNTSGPGTAIVDAVGPNTDGVNFAVDSVTA…
	794599 C T 794598 | 1 794598 | 3810320 3816508 | 1 1 10_3_Chr_length=3810320 10_4_Chr_length=3816508		H2784_03765 (biofilm-associated protein)	MPEIQIIAKDNHKTLVTTEGTSAKLSEASVVLVKVAASDVLVVNREGTNAVIRLKNGETIVIEGFFSGTAEPKDNSLVFQDENGQLIWAKFKDAENDADADSDADADADSDVEPQALLGEDLPAALPAEAPQELVSDVIYQPISSIEPLLYHDAGVNPWLWAAIPLVAGGIIAAASNHDSNDDSSVPADTTPPSTDGVTFSVDPVTSDNVINASEASGNVTITGVLKNIPADAANTAVTVVINGVTYNATVDKAAGTWTVSVPGSGLVADADKTIDAKVTFTDAAGNSSSVNDTQTYTLDTTAPNAPVIDPVNGTDPITGTAEPGSTVTVTYPDGSTKTVVAGPDGTWTVPNPGLNDGDEVTAVATDPAGNTSGPGTAIVDAVGPNTDGVNFAVDSVTA…	H2785_03760 (biofilm-associated protein)	MPEIQIIAKDNHKTLVTTEGTSAKLSEASVVLVKVAASDVLVVNREGTNAVIRLKNGETIVIEGFFSGTAEPKDNSLVFQDENGQLIWAKFKDAENDADADSDADADADSDVEPQALLGEDLPAALPAEAPQELVSDVIYQPISSIEPLLYHDAGVNPWLWAAIPLVAGGIIAAASNHDSNDDSSVPADTTPPSTDGVTFSVDPVTSDNVINASEASGNVTITGVLKNIPADAANTAVTVVINGVTYNATVDKAAGTWTVSVPGSGLVADADKTIDAKVTFTDAAGNSSSVNDTQTYTLDTTAPNAPVIDPVNGTDPITGTAEPGSTVTVTYPDGSTKTVVAGPDGTWTVPNPGLNDGDEVTAVATDPAGNTSGPGTAIVDAVGPNTDGVNFAVDSVTA…
	794600 A G 794599 | 1 794599 | 3810320 3816508 | 1 1 10_3_Chr_length=3810320 10_4_Chr_length=3816508		H2784_03765 (biofilm-associated protein)	MPEIQIIAKDNHKTLVTTEGTSAKLSEASVVLVKVAASDVLVVNREGTNAVIRLKNGETIVIEGFFSGTAEPKDNSLVFQDENGQLIWAKFKDAENDADADSDADADADSDVEPQALLGEDLPAALPAEAPQELVSDVIYQPISSIEPLLYHDAGVNPWLWAAIPLVAGGIIAAASNHDSNDDSSVPADTTPPSTDGVTFSVDPVTSDNVINASEASGNVTITGVLKNIPADAANTAVTVVINGVTYNATVDKAAGTWTVSVPGSGLVADADKTIDAKVTFTDAAGNSSSVNDTQTYTLDTTAPNAPVIDPVNGTDPITGTAEPGSTVTVTYPDGSTKTVVAGPDGTWTVPNPGLNDGDEVTAVATDPAGNTSGPGTAIVDAVGPNTDGVNFAVDSVTA…	H2785_03760 (biofilm-associated protein)	MPEIQIIAKDNHKTLVTTEGTSAKLSEASVVLVKVAASDVLVVNREGTNAVIRLKNGETIVIEGFFSGTAEPKDNSLVFQDENGQLIWAKFKDAENDADADSDADADADSDVEPQALLGEDLPAALPAEAPQELVSDVIYQPISSIEPLLYHDAGVNPWLWAAIPLVAGGIIAAASNHDSNDDSSVPADTTPPSTDGVTFSVDPVTSDNVINASEASGNVTITGVLKNIPADAANTAVTVVINGVTYNATVDKAAGTWTVSVPGSGLVADADKTIDAKVTFTDAAGNSSSVNDTQTYTLDTTAPNAPVIDPVNGTDPITGTAEPGSTVTVTYPDGSTKTVVAGPDGTWTVPNPGLNDGDEVTAVATDPAGNTSGPGTAIVDAVGPNTDGVNFAVDSVTA…
	794607 T C 794606 | 2 794606 | 3810320 3816508 | 1 1 10_3_Chr_length=3810320 10_4_Chr_length=3816508		H2784_03765 (biofilm-associated protein)	MPEIQIIAKDNHKTLVTTEGTSAKLSEASVVLVKVAASDVLVVNREGTNAVIRLKNGETIVIEGFFSGTAEPKDNSLVFQDENGQLIWAKFKDAENDADADSDADADADSDVEPQALLGEDLPAALPAEAPQELVSDVIYQPISSIEPLLYHDAGVNPWLWAAIPLVAGGIIAAASNHDSNDDSSVPADTTPPSTDGVTFSVDPVTSDNVINASEASGNVTITGVLKNIPADAANTAVTVVINGVTYNATVDKAAGTWTVSVPGSGLVADADKTIDAKVTFTDAAGNSSSVNDTQTYTLDTTAPNAPVIDPVNGTDPITGTAEPGSTVTVTYPDGSTKTVVAGPDGTWTVPNPGLNDGDEVTAVATDPAGNTSGPGTAIVDAVGPNTDGVNFAVDSVTA…	H2785_03760 (biofilm-associated protein)	MPEIQIIAKDNHKTLVTTEGTSAKLSEASVVLVKVAASDVLVVNREGTNAVIRLKNGETIVIEGFFSGTAEPKDNSLVFQDENGQLIWAKFKDAENDADADSDADADADSDVEPQALLGEDLPAALPAEAPQELVSDVIYQPISSIEPLLYHDAGVNPWLWAAIPLVAGGIIAAASNHDSNDDSSVPADTTPPSTDGVTFSVDPVTSDNVINASEASGNVTITGVLKNIPADAANTAVTVVINGVTYNATVDKAAGTWTVSVPGSGLVADADKTIDAKVTFTDAAGNSSSVNDTQTYTLDTTAPNAPVIDPVNGTDPITGTAEPGSTVTVTYPDGSTKTVVAGPDGTWTVPNPGLNDGDEVTAVATDPAGNTSGPGTAIVDAVGPNTDGVNFAVDSVTA…
	794609 G T 794608 | 2 794608 | 3810320 3816508 | 1 1 10_3_Chr_length=3810320 10_4_Chr_length=3816508		H2784_03765 (biofilm-associated protein)	MPEIQIIAKDNHKTLVTTEGTSAKLSEASVVLVKVAASDVLVVNREGTNAVIRLKNGETIVIEGFFSGTAEPKDNSLVFQDENGQLIWAKFKDAENDADADSDADADADSDVEPQALLGEDLPAALPAEAPQELVSDVIYQPISSIEPLLYHDAGVNPWLWAAIPLVAGGIIAAASNHDSNDDSSVPADTTPPSTDGVTFSVDPVTSDNVINASEASGNVTITGVLKNIPADAANTAVTVVINGVTYNATVDKAAGTWTVSVPGSGLVADADKTIDAKVTFTDAAGNSSSVNDTQTYTLDTTAPNAPVIDPVNGTDPITGTAEPGSTVTVTYPDGSTKTVVAGPDGTWTVPNPGLNDGDEVTAVATDPAGNTSGPGTAIVDAVGPNTDGVNFAVDSVTA…	H2785_03760 (biofilm-associated protein)	MPEIQIIAKDNHKTLVTTEGTSAKLSEASVVLVKVAASDVLVVNREGTNAVIRLKNGETIVIEGFFSGTAEPKDNSLVFQDENGQLIWAKFKDAENDADADSDADADADSDVEPQALLGEDLPAALPAEAPQELVSDVIYQPISSIEPLLYHDAGVNPWLWAAIPLVAGGIIAAASNHDSNDDSSVPADTTPPSTDGVTFSVDPVTSDNVINASEASGNVTITGVLKNIPADAANTAVTVVINGVTYNATVDKAAGTWTVSVPGSGLVADADKTIDAKVTFTDAAGNSSSVNDTQTYTLDTTAPNAPVIDPVNGTDPITGTAEPGSTVTVTYPDGSTKTVVAGPDGTWTVPNPGLNDGDEVTAVATDPAGNTSGPGTAIVDAVGPNTDGVNFAVDSVTA…
	795152 T C 795151 | 12 795151 | 3810320 3816508 | 1 1 10_3_Chr_length=3810320 10_4_Chr_length=3816508		H2784_03765 (biofilm-associated protein)	MPEIQIIAKDNHKTLVTTEGTSAKLSEASVVLVKVAASDVLVVNREGTNAVIRLKNGETIVIEGFFSGTAEPKDNSLVFQDENGQLIWAKFKDAENDADADSDADADADSDVEPQALLGEDLPAALPAEAPQELVSDVIYQPISSIEPLLYHDAGVNPWLWAAIPLVAGGIIAAASNHDSNDDSSVPADTTPPSTDGVTFSVDPVTSDNVINASEASGNVTITGVLKNIPADAANTAVTVVINGVTYNATVDKAAGTWTVSVPGSGLVADADKTIDAKVTFTDAAGNSSSVNDTQTYTLDTTAPNAPVIDPVNGTDPITGTAEPGSTVTVTYPDGSTKTVVAGPDGTWTVPNPGLNDGDEVTAVATDPAGNTSGPGTAIVDAVGPNTDGVNFAVDSVTA…	H2785_03760 (biofilm-associated protein)	MPEIQIIAKDNHKTLVTTEGTSAKLSEASVVLVKVAASDVLVVNREGTNAVIRLKNGETIVIEGFFSGTAEPKDNSLVFQDENGQLIWAKFKDAENDADADSDADADADSDVEPQALLGEDLPAALPAEAPQELVSDVIYQPISSIEPLLYHDAGVNPWLWAAIPLVAGGIIAAASNHDSNDDSSVPADTTPPSTDGVTFSVDPVTSDNVINASEASGNVTITGVLKNIPADAANTAVTVVINGVTYNATVDKAAGTWTVSVPGSGLVADADKTIDAKVTFTDAAGNSSSVNDTQTYTLDTTAPNAPVIDPVNGTDPITGTAEPGSTVTVTYPDGSTKTVVAGPDGTWTVPNPGLNDGDEVTAVATDPAGNTSGPGTAIVDAVGPNTDGVNFAVDSVTA…
	795164 C T 795163 | 1 795163 | 3810320 3816508 | 1 1 10_3_Chr_length=3810320 10_4_Chr_length=3816508		H2784_03765 (biofilm-associated protein)	MPEIQIIAKDNHKTLVTTEGTSAKLSEASVVLVKVAASDVLVVNREGTNAVIRLKNGETIVIEGFFSGTAEPKDNSLVFQDENGQLIWAKFKDAENDADADSDADADADSDVEPQALLGEDLPAALPAEAPQELVSDVIYQPISSIEPLLYHDAGVNPWLWAAIPLVAGGIIAAASNHDSNDDSSVPADTTPPSTDGVTFSVDPVTSDNVINASEASGNVTITGVLKNIPADAANTAVTVVINGVTYNATVDKAAGTWTVSVPGSGLVADADKTIDAKVTFTDAAGNSSSVNDTQTYTLDTTAPNAPVIDPVNGTDPITGTAEPGSTVTVTYPDGSTKTVVAGPDGTWTVPNPGLNDGDEVTAVATDPAGNTSGPGTAIVDAVGPNTDGVNFAVDSVTA…	H2785_03760 (biofilm-associated protein)	MPEIQIIAKDNHKTLVTTEGTSAKLSEASVVLVKVAASDVLVVNREGTNAVIRLKNGETIVIEGFFSGTAEPKDNSLVFQDENGQLIWAKFKDAENDADADSDADADADSDVEPQALLGEDLPAALPAEAPQELVSDVIYQPISSIEPLLYHDAGVNPWLWAAIPLVAGGIIAAASNHDSNDDSSVPADTTPPSTDGVTFSVDPVTSDNVINASEASGNVTITGVLKNIPADAANTAVTVVINGVTYNATVDKAAGTWTVSVPGSGLVADADKTIDAKVTFTDAAGNSSSVNDTQTYTLDTTAPNAPVIDPVNGTDPITGTAEPGSTVTVTYPDGSTKTVVAGPDGTWTVPNPGLNDGDEVTAVATDPAGNTSGPGTAIVDAVGPNTDGVNFAVDSVTA…
	795165 C G 795164 | 1 795164 | 3810320 3816508 | 1 1 10_3_Chr_length=3810320 10_4_Chr_length=3816508		H2784_03765 (biofilm-associated protein)	MPEIQIIAKDNHKTLVTTEGTSAKLSEASVVLVKVAASDVLVVNREGTNAVIRLKNGETIVIEGFFSGTAEPKDNSLVFQDENGQLIWAKFKDAENDADADSDADADADSDVEPQALLGEDLPAALPAEAPQELVSDVIYQPISSIEPLLYHDAGVNPWLWAAIPLVAGGIIAAASNHDSNDDSSVPADTTPPSTDGVTFSVDPVTSDNVINASEASGNVTITGVLKNIPADAANTAVTVVINGVTYNATVDKAAGTWTVSVPGSGLVADADKTIDAKVTFTDAAGNSSSVNDTQTYTLDTTAPNAPVIDPVNGTDPITGTAEPGSTVTVTYPDGSTKTVVAGPDGTWTVPNPGLNDGDEVTAVATDPAGNTSGPGTAIVDAVGPNTDGVNFAVDSVTA…	H2785_03760 (biofilm-associated protein)	MPEIQIIAKDNHKTLVTTEGTSAKLSEASVVLVKVAASDVLVVNREGTNAVIRLKNGETIVIEGFFSGTAEPKDNSLVFQDENGQLIWAKFKDAENDADADSDADADADSDVEPQALLGEDLPAALPAEAPQELVSDVIYQPISSIEPLLYHDAGVNPWLWAAIPLVAGGIIAAASNHDSNDDSSVPADTTPPSTDGVTFSVDPVTSDNVINASEASGNVTITGVLKNIPADAANTAVTVVINGVTYNATVDKAAGTWTVSVPGSGLVADADKTIDAKVTFTDAAGNSSSVNDTQTYTLDTTAPNAPVIDPVNGTDPITGTAEPGSTVTVTYPDGSTKTVVAGPDGTWTVPNPGLNDGDEVTAVATDPAGNTSGPGTAIVDAVGPNTDGVNFAVDSVTA…
	795169 C T 795168 | 1 795168 | 3810320 3816508 | 1 1 10_3_Chr_length=3810320 10_4_Chr_length=3816508		H2784_03765 (biofilm-associated protein)	MPEIQIIAKDNHKTLVTTEGTSAKLSEASVVLVKVAASDVLVVNREGTNAVIRLKNGETIVIEGFFSGTAEPKDNSLVFQDENGQLIWAKFKDAENDADADSDADADADSDVEPQALLGEDLPAALPAEAPQELVSDVIYQPISSIEPLLYHDAGVNPWLWAAIPLVAGGIIAAASNHDSNDDSSVPADTTPPSTDGVTFSVDPVTSDNVINASEASGNVTITGVLKNIPADAANTAVTVVINGVTYNATVDKAAGTWTVSVPGSGLVADADKTIDAKVTFTDAAGNSSSVNDTQTYTLDTTAPNAPVIDPVNGTDPITGTAEPGSTVTVTYPDGSTKTVVAGPDGTWTVPNPGLNDGDEVTAVATDPAGNTSGPGTAIVDAVGPNTDGVNFAVDSVTA…	H2785_03760 (biofilm-associated protein)	MPEIQIIAKDNHKTLVTTEGTSAKLSEASVVLVKVAASDVLVVNREGTNAVIRLKNGETIVIEGFFSGTAEPKDNSLVFQDENGQLIWAKFKDAENDADADSDADADADSDVEPQALLGEDLPAALPAEAPQELVSDVIYQPISSIEPLLYHDAGVNPWLWAAIPLVAGGIIAAASNHDSNDDSSVPADTTPPSTDGVTFSVDPVTSDNVINASEASGNVTITGVLKNIPADAANTAVTVVINGVTYNATVDKAAGTWTVSVPGSGLVADADKTIDAKVTFTDAAGNSSSVNDTQTYTLDTTAPNAPVIDPVNGTDPITGTAEPGSTVTVTYPDGSTKTVVAGPDGTWTVPNPGLNDGDEVTAVATDPAGNTSGPGTAIVDAVGPNTDGVNFAVDSVTA…
	795170 A G 795169 | 1 795169 | 3810320 3816508 | 1 1 10_3_Chr_length=3810320 10_4_Chr_length=3816508		H2784_03765 (biofilm-associated protein)	MPEIQIIAKDNHKTLVTTEGTSAKLSEASVVLVKVAASDVLVVNREGTNAVIRLKNGETIVIEGFFSGTAEPKDNSLVFQDENGQLIWAKFKDAENDADADSDADADADSDVEPQALLGEDLPAALPAEAPQELVSDVIYQPISSIEPLLYHDAGVNPWLWAAIPLVAGGIIAAASNHDSNDDSSVPADTTPPSTDGVTFSVDPVTSDNVINASEASGNVTITGVLKNIPADAANTAVTVVINGVTYNATVDKAAGTWTVSVPGSGLVADADKTIDAKVTFTDAAGNSSSVNDTQTYTLDTTAPNAPVIDPVNGTDPITGTAEPGSTVTVTYPDGSTKTVVAGPDGTWTVPNPGLNDGDEVTAVATDPAGNTSGPGTAIVDAVGPNTDGVNFAVDSVTA…	H2785_03760 (biofilm-associated protein)	MPEIQIIAKDNHKTLVTTEGTSAKLSEASVVLVKVAASDVLVVNREGTNAVIRLKNGETIVIEGFFSGTAEPKDNSLVFQDENGQLIWAKFKDAENDADADSDADADADSDVEPQALLGEDLPAALPAEAPQELVSDVIYQPISSIEPLLYHDAGVNPWLWAAIPLVAGGIIAAASNHDSNDDSSVPADTTPPSTDGVTFSVDPVTSDNVINASEASGNVTITGVLKNIPADAANTAVTVVINGVTYNATVDKAAGTWTVSVPGSGLVADADKTIDAKVTFTDAAGNSSSVNDTQTYTLDTTAPNAPVIDPVNGTDPITGTAEPGSTVTVTYPDGSTKTVVAGPDGTWTVPNPGLNDGDEVTAVATDPAGNTSGPGTAIVDAVGPNTDGVNFAVDSVTA…
	795177 T C 795176 | 2 795176 | 3810320 3816508 | 1 1 10_3_Chr_length=3810320 10_4_Chr_length=3816508		H2784_03765 (biofilm-associated protein)	MPEIQIIAKDNHKTLVTTEGTSAKLSEASVVLVKVAASDVLVVNREGTNAVIRLKNGETIVIEGFFSGTAEPKDNSLVFQDENGQLIWAKFKDAENDADADSDADADADSDVEPQALLGEDLPAALPAEAPQELVSDVIYQPISSIEPLLYHDAGVNPWLWAAIPLVAGGIIAAASNHDSNDDSSVPADTTPPSTDGVTFSVDPVTSDNVINASEASGNVTITGVLKNIPADAANTAVTVVINGVTYNATVDKAAGTWTVSVPGSGLVADADKTIDAKVTFTDAAGNSSSVNDTQTYTLDTTAPNAPVIDPVNGTDPITGTAEPGSTVTVTYPDGSTKTVVAGPDGTWTVPNPGLNDGDEVTAVATDPAGNTSGPGTAIVDAVGPNTDGVNFAVDSVTA…	H2785_03760 (biofilm-associated protein)	MPEIQIIAKDNHKTLVTTEGTSAKLSEASVVLVKVAASDVLVVNREGTNAVIRLKNGETIVIEGFFSGTAEPKDNSLVFQDENGQLIWAKFKDAENDADADSDADADADSDVEPQALLGEDLPAALPAEAPQELVSDVIYQPISSIEPLLYHDAGVNPWLWAAIPLVAGGIIAAASNHDSNDDSSVPADTTPPSTDGVTFSVDPVTSDNVINASEASGNVTITGVLKNIPADAANTAVTVVINGVTYNATVDKAAGTWTVSVPGSGLVADADKTIDAKVTFTDAAGNSSSVNDTQTYTLDTTAPNAPVIDPVNGTDPITGTAEPGSTVTVTYPDGSTKTVVAGPDGTWTVPNPGLNDGDEVTAVATDPAGNTSGPGTAIVDAVGPNTDGVNFAVDSVTA…
	795179 G T 795178 | 2 795178 | 3810320 3816508 | 1 1 10_3_Chr_length=3810320 10_4_Chr_length=3816508		H2784_03765 (biofilm-associated protein)	MPEIQIIAKDNHKTLVTTEGTSAKLSEASVVLVKVAASDVLVVNREGTNAVIRLKNGETIVIEGFFSGTAEPKDNSLVFQDENGQLIWAKFKDAENDADADSDADADADSDVEPQALLGEDLPAALPAEAPQELVSDVIYQPISSIEPLLYHDAGVNPWLWAAIPLVAGGIIAAASNHDSNDDSSVPADTTPPSTDGVTFSVDPVTSDNVINASEASGNVTITGVLKNIPADAANTAVTVVINGVTYNATVDKAAGTWTVSVPGSGLVADADKTIDAKVTFTDAAGNSSSVNDTQTYTLDTTAPNAPVIDPVNGTDPITGTAEPGSTVTVTYPDGSTKTVVAGPDGTWTVPNPGLNDGDEVTAVATDPAGNTSGPGTAIVDAVGPNTDGVNFAVDSVTA…	H2785_03760 (biofilm-associated protein)	MPEIQIIAKDNHKTLVTTEGTSAKLSEASVVLVKVAASDVLVVNREGTNAVIRLKNGETIVIEGFFSGTAEPKDNSLVFQDENGQLIWAKFKDAENDADADSDADADADSDVEPQALLGEDLPAALPAEAPQELVSDVIYQPISSIEPLLYHDAGVNPWLWAAIPLVAGGIIAAASNHDSNDDSSVPADTTPPSTDGVTFSVDPVTSDNVINASEASGNVTITGVLKNIPADAANTAVTVVINGVTYNATVDKAAGTWTVSVPGSGLVADADKTIDAKVTFTDAAGNSSSVNDTQTYTLDTTAPNAPVIDPVNGTDPITGTAEPGSTVTVTYPDGSTKTVVAGPDGTWTVPNPGLNDGDEVTAVATDPAGNTSGPGTAIVDAVGPNTDGVNFAVDSVTA…
8	859995 A T 859994 | 46 859994 | 3810320 3816508 | 1 1 10_3_Chr_length=3810320 10_4_Chr_length=3816508		Intergenic; between H2784_03995 (SgcJ/EcaC family oxidoreductase) and H2784_04000 (amino acid adenylation domain-containingprotein)	gagtatcttcgttttaacccatacaactcaccacaccaaatagggtaggttgagttatggggagagcatataaataactgttcgctcaatctgcttaatggagttaactttttataaaatccagataaagatataagttaaaaagaattgatgcatacaaatttaatataatattaataatcaaccattatgtataaatttaaatacactcttttattttttaagaactcttttaataattcagaactaaacaattaagtttaaaatatggagaatttgtatacaggatggcttttattagtttaattaaaatgagaactatataaatcttgtgaattctagctttttacttcattagttttgtacgtttttatcttaaagataatcataaaattagaa…	Intergenic; between H2785_03990 (SgcJ/EcaC family oxidoreductase) and H2785_03995 (amino acid adenylation domain-containingprotein)	gagtatcttcgttttaacccatacaactcaccacaccaaatagggtaggttgagttatggggagagcatataaataactgttcgctcaatctgcttaatggagttaactttttataaaatccagataaagatataagttaaaaagaattgatgcatacaattttaatataatattaataatcaaccattatgtataaatttaaataaactctttttattttttaagaactcttttaataattcagaactaaacaattaagtttaaaatatggagaatttgtatacaggatggcttttattagtttaattaaaatgagaactatataaatcttgtgaattctagctttttacttcattagttttgtacgtttttatcttaaagataatcataaaattaga…
	860041 C A 860040 | 4 860040 | 3810320 3816508 | 1 1 10_3_Chr_length=3810320 10_4_Chr_length=3816508		Intergenic; between H2784_03995 (SgcJ/EcaC family oxidoreductase) and H2784_04000 (amino acid adenylation domain-containingprotein)	gagtatcttcgttttaacccatacaactcaccacaccaaatagggtaggttgagttatggggagagcatataaataactgttcgctcaatctgcttaatggagttaactttttataaaatccagataaagatataagttaaaaagaattgatgcatacaaatttaatataatattaataatcaaccattatgtataaatttaaatacactcttttattttttaagaactcttttaataattcagaactaaacaattaagtttaaaatatggagaatttgtatacaggatggcttttattagtttaattaaaatgagaactatataaatcttgtgaattctagctttttacttcattagttttgtacgtttttatcttaaagataatcataaaattagaa…	Intergenic; between H2785_03990 (SgcJ/EcaC family oxidoreductase) and H2785_03995 (amino acid adenylation domain-containingprotein)	gagtatcttcgttttaacccatacaactcaccacaccaaatagggtaggttgagttatggggagagcatataaataactgttcgctcaatctgcttaatggagttaactttttataaaatccagataaagatataagttaaaaagaattgatgcatacaattttaatataatattaataatcaaccattatgtataaatttaaataaactctttttattttttaagaactcttttaataattcagaactaaacaattaagtttaaaatatggagaatttgtatacaggatggcttttattagtttaattaaaatgagaactatataaatcttgtgaattctagctttttacttcattagttttgtacgtttttatcttaaagataatcataaaattaga…
	860045 . T 860045 | 4 860045 | 3810320 3816508 | 1 1 10_3_Chr_length=3810320 10_4_Chr_length=3816508		Intergenic; between H2784_03995 (SgcJ/EcaC family oxidoreductase) and H2784_04000 (amino acid adenylation domain-containingprotein)	gagtatcttcgttttaacccatacaactcaccacaccaaatagggtaggttgagttatggggagagcatataaataactgttcgctcaatctgcttaatggagttaactttttataaaatccagataaagatataagttaaaaagaattgatgcatacaaatttaatataatattaataatcaaccattatgtataaatttaaatacactcttttattttttaagaactcttttaataattcagaactaaacaattaagtttaaaatatggagaatttgtatacaggatggcttttattagtttaattaaaatgagaactatataaatcttgtgaattctagctttttacttcattagttttgtacgtttttatcttaaagataatcataaaattagaa…	Intergenic; between H2785_03990 (SgcJ/EcaC family oxidoreductase) and H2785_03995 (amino acid adenylation domain-containingprotein)	gagtatcttcgttttaacccatacaactcaccacaccaaatagggtaggttgagttatggggagagcatataaataactgttcgctcaatctgcttaatggagttaactttttataaaatccagataaagatataagttaaaaagaattgatgcatacaattttaatataatattaataatcaaccattatgtataaatttaaataaactctttttattttttaagaactcttttaataattcagaactaaacaattaagtttaaaatatggagaatttgtatacaggatggcttttattagtttaattaaaatgagaactatataaatcttgtgaattctagctttttacttcattagttttgtacgtttttatcttaaagataatcataaaattaga…
9	1589851 G A 1589881 | 20 1589851 | 3810320 3816508 | 1 1 10_3_Chr_length=3810320 10_4_Chr_length=3816508		intergenic; between H2784_07305 (alpha/beta hydrolase)and H2784_07310 (S8 family peptidase)	gaaattaagtttgagttagacttggtaaacatagggtaagttgatttaaatattatagaagcaataggtggctggaaaatcatgaaaagttatcttatttataatattaagttcagctaataaaatatttcagtacaagagtaatcagtatgataaataaccaagttgaacaatatgtaaattgatatattgttttattaaaattaaataaatatattgatttttgcttaatcaataagaaaatgtagagcgcgtcacacttctttgagttttttgctgctgtatactattttaagttgacctaaactaatatctcgattagattaaaaagatagtgttttctctctaatcgacaaactgtttagctgttgcttagatgagtttatagtccgtagcttc…	intergenic; between H2785_07300 (alpha/beta hydrolase)and H2785_07305(S8 family peptidase)	agaaattaagtttgagttagacttggtaaacatagggtaagttgatttaaatattatagaagcaataggtggctggaaaatcatgaaaagttatcttatttataatattaagttcagctaataaaatatttcagtacaagagtaatcagtatgataaataaccaagttgaacaatatgtaaattgatatattgttttattaaaattaaataaatatattgatttttgcttaatcaataagaaaatgtagagcgcgtcacacttctttgagttttttgctgctgtatactattttaagttgacctaaactaatatctcgattagattaaaaagatagtgttttctctctaatcgacaaactgtttagctgttgcttagatgagtttatagtccgtagctt…
	1589871 G A 1589901 | 20 1589871 | 3810320 3816508 | 1 1 10_3_Chr_length=3810320 10_4_Chr_length=3816508		intergenic; between H2784_07305 (alpha/beta hydrolase)and H2784_07310 (S8 family peptidase)	gaaattaagtttgagttagacttggtaaacatagggtaagttgatttaaatattatagaagcaataggtggctggaaaatcatgaaaagttatcttatttataatattaagttcagctaataaaatatttcagtacaagagtaatcagtatgataaataaccaagttgaacaatatgtaaattgatatattgttttattaaaattaaataaatatattgatttttgcttaatcaataagaaaatgtagagcgcgtcacacttctttgagttttttgctgctgtatactattttaagttgacctaaactaatatctcgattagattaaaaagatagtgttttctctctaatcgacaaactgtttagctgttgcttagatgagtttatagtccgtagcttc…	intergenic; between H2785_07300 (alpha/beta hydrolase)and H2785_07305(S8 family peptidase)	agaaattaagtttgagttagacttggtaaacatagggtaagttgatttaaatattatagaagcaataggtggctggaaaatcatgaaaagttatcttatttataatattaagttcagctaataaaatatttcagtacaagagtaatcagtatgataaataaccaagttgaacaatatgtaaattgatatattgttttattaaaattaaataaatatattgatttttgcttaatcaataagaaaatgtagagcgcgtcacacttctttgagttttttgctgctgtatactattttaagttgacctaaactaatatctcgattagattaaaaagatagtgttttctctctaatcgacaaactgtttagctgttgcttagatgagtttatagtccgtagctt…
10	1755017 T C 1755047 | 513 1755017 | 3810320 3816508 | 1 1 10_3_Chr_length=3810320 10_4_Chr_length=3816508		H2784_08070 (type I secretion C-terminal targetdomain-containing protein)	MQNILTFIKNGQKFTLDASNIKSVRDTGNGFEITLKSGEIIQADSYSVTPNTQPVEQVSSQQVENNSEADEEFEKEEVLKEKSLLDSQTMLWGGAAIALGGIAIAASGSGGSGGSAPSDQTPPASLTKILSKDGNTVSGLTEAGATVIVENSAGKVIGSAKAGADGTYLINLDKAYINGEILKVSAQDTAGNSTVKQELIASDITAPTLTHAISSNGKTITGLTEANSTVTVKDSSGKIIGTAKSDNDGKYTVILDKAYLNGENLTISAEDLAGNKSTIQTILADDKTAPIGLTVAIDTAGKVVTGVTEANAVVTVKNAAGIVVGTATADTAGKYSITLDKVYLNGESLSATASDQSGNATAPKTIIAPDTTAPSSLTASIGTAGKVVTGVTEANAVVT…	H2785_08065 (type I secretion C-terminal targetdomain-containing protein)	MQNILTFIKNGQKFTLDASNIKSVRDTGNGFEITLKSGEIIQADSYSVTPNTQPVEQVSSQQVENNSEADEEFEKEEVLKEKSLLDSQTMLWGGAAIALGGIAIAASGSGGSGGSAPSDQTPPASLTKILSKDGNTVSGLTEAGATVIVENSAGKVIGSAKAGADGTYLINLDKAYINGEILKVSAQDTAGNSTVKQELIASDITAPTLTHAISSNGKTITGLTEANSTVTVKDSSGKIIGTAKSDNDGKYTVILDKAYLNGENLTISAEDLAGNKSTIQTILADDKTAPIGLTVAIDTAGKVVTGVTEANAVVTVKNAAGIVVGTATADTAGKYSITLDKVYLNGESLSATASDQSGNATAPKTIIAPDTTAPSSLTASIGTAGKVVTGVTEANAVVT…
	1755530 T C 1755560 | 513 1755530 | 3810320 3816508 | 1 1 10_3_Chr_length=3810320 10_4_Chr_length=3816508		H2784_08070 (type I secretion C-terminal targetdomain-containing protein)	MQNILTFIKNGQKFTLDASNIKSVRDTGNGFEITLKSGEIIQADSYSVTPNTQPVEQVSSQQVENNSEADEEFEKEEVLKEKSLLDSQTMLWGGAAIALGGIAIAASGSGGSGGSAPSDQTPPASLTKILSKDGNTVSGLTEAGATVIVENSAGKVIGSAKAGADGTYLINLDKAYINGEILKVSAQDTAGNSTVKQELIASDITAPTLTHAISSNGKTITGLTEANSTVTVKDSSGKIIGTAKSDNDGKYTVILDKAYLNGENLTISAEDLAGNKSTIQTILADDKTAPIGLTVAIDTAGKVVTGVTEANAVVTVKNAAGIVVGTATADTAGKYSITLDKVYLNGESLSATASDQSGNATAPKTIIAPDTTAPSSLTASIGTAGKVVTGVTEANAVVT…	H2785_08065 (type I secretion C-terminal targetdomain-containing protein)	MQNILTFIKNGQKFTLDASNIKSVRDTGNGFEITLKSGEIIQADSYSVTPNTQPVEQVSSQQVENNSEADEEFEKEEVLKEKSLLDSQTMLWGGAAIALGGIAIAASGSGGSGGSAPSDQTPPASLTKILSKDGNTVSGLTEAGATVIVENSAGKVIGSAKAGADGTYLINLDKAYINGEILKVSAQDTAGNSTVKQELIASDITAPTLTHAISSNGKTITGLTEANSTVTVKDSSGKIIGTAKSDNDGKYTVILDKAYLNGENLTISAEDLAGNKSTIQTILADDKTAPIGLTVAIDTAGKVVTGVTEANAVVTVKNAAGIVVGTATADTAGKYSITLDKVYLNGESLSATASDQSGNATAPKTIIAPDTTAPSSLTASIGTAGKVVTGVTEANAVVT…
11	2028460 . A 2034621 | 39937 1781861 | 3810320 3816508 | 1 1 10_3_Chr_length=3810320 10_4_Chr_length=3816508		Intergenic; between H2784_09355 (IucA/IucC family siderophore biosynthesisprotein) and H2784_09360 (ybaK; Cys-tRNA(Pro) deacylase)	ctgactacatcctattcagaatcttaagcttttgttttaaaaaaatttctttttaacaatttgttaaaaacaactgcttaatcatatttagtttatgatttttctactcagccaatgtaaggctaagaataatattaatgataattattatcatttcattattcaacatgctgaataatttttatttttttaataactttttgaaattaaatatgtttattctaagagtgattacttaatgtaaatttcttcactaaatttaacaatagtattaaatgataatattctcatttacaataggttttcattataaacccgatttgagccaacccactcctacttaaattaataagtagtcctcttttcataaat	Intergenic; between H2785_09390 (IucA/IucC family siderophore biosynthesisprotein) and H2785_09395 (ybaK; Cys-tRNA(Pro) deacylase)	ctgactacatcctattcagaatcttaagcttttgttttaaaaaaatttctttttaacaatttgttaaaaacaactgcttaatcatatttagtttatgatttttctactcagccaatgtaaggctaagaataatattaatgataattattatcatttcattattcaacatgctgaataatttttatttttttaataactttttgaaattaaatatgtttattctaagagtgattacttaatgtaaatttcttcactaaatttaacaatagtattaaatgataatattctcatttacaataggttttcattataaaacccgatttgagccaacccactcctacttaaattaataagtagtcctcttttcataaat
12	2068397 T C 2074558 | 39937 1741924 | 3810320 3816508 | 1 1 10_3_Chr_length=3810320 10_4_Chr_length=3816508		Intergenic; between H2784_09540 (ABC transporter) and H2784_09545 (TonB dependent receptor)	gtaattagtttttttaaaagatattatccttttgagtaacatctaaatctgcataagaaaagttctttttcaacagataggcctatttaggatttaaaatttacttccctttatcctctttcgatttgatcaaatggaaaaaataaactcaaatacctagtgttttgtaaccattgaatataaagcgaatttcatgccatttattaatatccatcttaaaatatttaaaaacattaaaaattcatatttttattagatacttaaaaacgtttgaactatataaataaaagtaactttttgccaaatattatattcatataagttaattatctaataccttaaatgcacaaataaaatacattaaaaattaattatgatccacattagatcaagcctaaa…	Intergenic; between H2785_09575 (ABC transporter) and H2785_09580 (TonB dependent receptor)	gtaattagtttttttaaaagatattatccttttgagtaacatctaaatctgcataagaaaagttctttttcaacagataggcctatttaggatttaaaatttacttccctttatcctctttcgatttgatcaaatggaaaaaataaactcaaatacctagtgttttgtaaccattgaatataaagcgaatttcatgccatttattaatatccatcttaaaatatttaaaaacattaaaaattcatatttttattagatacttaaaaacgtttgaactatataaataaaagtaactttttgccaaatattatattcatataagttaatcatctaataccttaaatgcacaaataaaatacattaaaaattaattatgatccacattagatcaagcctaaa…
13	2196872 A G 2203033 | 8 1613449 | 3810320 3816508 | 1 1 10_3_Chr_length=3810320 10_4_Chr_length=3816508		intergenic; between H2784_10190 (dicarboxylate/amino acid:cation symporter) and H2784_10195 (type II asparaginase)	agtttcctttttctcccactctcccaacttaagagcaattttatacgaccttataaaattgctctttttttcttccaaactaaacaataaaaagttatcagtatttctctattaaataataggccaaattacggattttatttcctattaaatttcttaaaagtaaaccttaaaaacagaataaaaaacaatcattcaaaaatttatatacttagaaatatgcactaactgattattttttaattcaatttataattaatttattatattaaacaattaagattattatttaattcgaacatgaaaaattttattttatattcttaataaatatagttttaaaaatcaattcaataaatccaccaaatgttaaataaagacccaacccaacctattatt…	intergenic; between H2785_10225 (dicarboxylate/amino acid:cation symporter) and H2785_10230 (type II asparaginase)	gtttcctttttctcccactctcccaacttaagagcaattttatacgaccttataaaattgctctttttttcttccaaactaaacaataaaaagttatcagtatttctctattaaataataggccaaattacggattttatttcctattaaatttcttaaaagtaaaccttaaaaacagaataaaaaacaatcattcaaaaatttatatacttagaaatatgcactaactgattattttttaattcaatttatgattaattcattatattaaacaattaagattattatttaattcgaacatgaaaaattttattttatattcttaataaatatagttttaaaaaatcaattcaataaatccaccaaatgttaaataaagacccaacccaacctattatt…
	2196880 T C 2203041 | 8 1613441 | 3810320 3816508 | 1 1 10_3_Chr_length=3810320 10_4_Chr_length=3816508		intergenic; between H2784_10190 (dicarboxylate/amino acid:cation symporter) and H2784_10195 (type II asparaginase)	agtttcctttttctcccactctcccaacttaagagcaattttatacgaccttataaaattgctctttttttcttccaaactaaacaataaaaagttatcagtatttctctattaaataataggccaaattacggattttatttcctattaaatttcttaaaagtaaaccttaaaaacagaataaaaaacaatcattcaaaaatttatatacttagaaatatgcactaactgattattttttaattcaatttataattaatttattatattaaacaattaagattattatttaattcgaacatgaaaaattttattttatattcttaataaatatagttttaaaaatcaattcaataaatccaccaaatgttaaataaagacccaacccaacctattatt…	intergenic; between H2785_10225 (dicarboxylate/amino acid:cation symporter) and H2785_10230 (type II asparaginase)	gtttcctttttctcccactctcccaacttaagagcaattttatacgaccttataaaattgctctttttttcttccaaactaaacaataaaaagttatcagtatttctctattaaataataggccaaattacggattttatttcctattaaatttcttaaaagtaaaccttaaaaacagaataaaaaacaatcattcaaaaatttatatacttagaaatatgcactaactgattattttttaattcaatttatgattaattcattatattaaacaattaagattattatttaattcgaacatgaaaaattttattttatattcttaataaatatagttttaaaaaatcaattcaataaatccaccaaatgttaaataaagacccaacccaacctattatt…
	2196962 . A 2203124 | 58 1613359 | 3810320 3816508 | 1 1 10_3_Chr_length=3810320 10_4_Chr_length=3816508		intergenic; between H2784_10190 (dicarboxylate/amino acid:cation symporter) and H2784_10195 (type II asparaginase)	agtttcctttttctcccactctcccaacttaagagcaattttatacgaccttataaaattgctctttttttcttccaaactaaacaataaaaagttatcagtatttctctattaaataataggccaaattacggattttatttcctattaaatttcttaaaagtaaaccttaaaaacagaataaaaaacaatcattcaaaaatttatatacttagaaatatgcactaactgattattttttaattcaatttataattaatttattatattaaacaattaagattattatttaattcgaacatgaaaaattttattttatattcttaataaatatagttttaaaaatcaattcaataaatccaccaaatgttaaataaagacccaacccaacctattatt…	intergenic; between H2785_10225 (dicarboxylate/amino acid:cation symporter) and H2785_10230 (type II asparaginase)	gtttcctttttctcccactctcccaacttaagagcaattttatacgaccttataaaattgctctttttttcttccaaactaaacaataaaaagttatcagtatttctctattaaataataggccaaattacggattttatttcctattaaatttcttaaaagtaaaccttaaaaacagaataaaaaacaatcattcaaaaatttatatacttagaaatatgcactaactgattattttttaattcaatttatgattaattcattatattaaacaattaagattattatttaattcgaacatgaaaaattttattttatattcttaataaatatagttttaaaaaatcaattcaataaatccaccaaatgttaaataaagacccaacccaacctattatt…
	2197020 . T 2203183 | 15 1613301 | 3810320 3816508 | 1 1 10_3_Chr_length=3810320 10_4_Chr_length=3816508		intergenic; between H2784_10190 (dicarboxylate/amino acid:cation symporter) and H2784_10195 (type II asparaginase)	agtttcctttttctcccactctcccaacttaagagcaattttatacgaccttataaaattgctctttttttcttccaaactaaacaataaaaagttatcagtatttctctattaaataataggccaaattacggattttatttcctattaaatttcttaaaagtaaaccttaaaaacagaataaaaaacaatcattcaaaaatttatatacttagaaatatgcactaactgattattttttaattcaatttataattaatttattatattaaacaattaagattattatttaattcgaacatgaaaaattttattttatattcttaataaatatagttttaaaaatcaattcaataaatccaccaaatgttaaataaagacccaacccaacctattatt…	intergenic; between H2785_10225 (dicarboxylate/amino acid:cation symporter) and H2785_10230 (type II asparaginase)	gtttcctttttctcccactctcccaacttaagagcaattttatacgaccttataaaattgctctttttttcttccaaactaaacaataaaaagttatcagtatttctctattaaataataggccaaattacggattttatttcctattaaatttcttaaaagtaaaccttaaaaacagaataaaaaacaatcattcaaaaatttatatacttagaaatatgcactaactgattattttttaattcaatttatgattaattcattatattaaacaattaagattattatttaattcgaacatgaaaaattttattttatattcttaataaatatagttttaaaaaatcaattcaataaatccaccaaatgttaaataaagacccaacccaacctattatt…
	2197035 T C 2203198 | 15 1613286 | 3810320 3816508 | 1 1 10_3_Chr_length=3810320 10_4_Chr_length=3816508		intergenic; between H2784_10190 (dicarboxylate/amino acid:cation symporter) and H2784_10195 (type II asparaginase)	agtttcctttttctcccactctcccaacttaagagcaattttatacgaccttataaaattgctctttttttcttccaaactaaacaataaaaagttatcagtatttctctattaaataataggccaaattacggattttatttcctattaaatttcttaaaagtaaaccttaaaaacagaataaaaaacaatcattcaaaaatttatatacttagaaatatgcactaactgattattttttaattcaatttataattaatttattatattaaacaattaagattattatttaattcgaacatgaaaaattttattttatattcttaataaatatagttttaaaaatcaattcaataaatccaccaaatgttaaataaagacccaacccaacctattatt…	intergenic; between H2785_10225 (dicarboxylate/amino acid:cation symporter) and H2785_10230 (type II asparaginase)	gtttcctttttctcccactctcccaacttaagagcaattttatacgaccttataaaattgctctttttttcttccaaactaaacaataaaaagttatcagtatttctctattaaataataggccaaattacggattttatttcctattaaatttcttaaaagtaaaccttaaaaacagaataaaaaacaatcattcaaaaatttatatacttagaaatatgcactaactgattattttttaattcaatttatgattaattcattatattaaacaattaagattattatttaattcgaacatgaaaaattttattttatattcttaataaatatagttttaaaaaatcaattcaataaatccaccaaatgttaaataaagacccaacccaacctattatt…
	2197052 C T 2203215 | 17 1613269 | 3810320 3816508 | 1 1 10_3_Chr_length=3810320 10_4_Chr_length=3816508		intergenic; between H2784_10190 (dicarboxylate/amino acid:cation symporter) and H2784_10195 (type II asparaginase)	agtttcctttttctcccactctcccaacttaagagcaattttatacgaccttataaaattgctctttttttcttccaaactaaacaataaaaagttatcagtatttctctattaaataataggccaaattacggattttatttcctattaaatttcttaaaagtaaaccttaaaaacagaataaaaaacaatcattcaaaaatttatatacttagaaatatgcactaactgattattttttaattcaatttataattaatttattatattaaacaattaagattattatttaattcgaacatgaaaaattttattttatattcttaataaatatagttttaaaaatcaattcaataaatccaccaaatgttaaataaagacccaacccaacctattatt…	intergenic; between H2785_10225 (dicarboxylate/amino acid:cation symporter) and H2785_10230 (type II asparaginase)	gtttcctttttctcccactctcccaacttaagagcaattttatacgaccttataaaattgctctttttttcttccaaactaaacaataaaaagttatcagtatttctctattaaataataggccaaattacggattttatttcctattaaatttcttaaaagtaaaccttaaaaacagaataaaaaacaatcattcaaaaatttatatacttagaaatatgcactaactgattattttttaattcaatttatgattaattcattatattaaacaattaagattattatttaattcgaacatgaaaaattttattttatattcttaataaatatagttttaaaaaatcaattcaataaatccaccaaatgttaaataaagacccaacccaacctattatt…
14	2399343 . A 2405507 | 5 1410978 | 3810320 3816508 | 1 1 10_3_Chr_length=3810320 10_4_Chr_length=3816508		Intergenic; between H2784_11125 (hypothetical pr) and H2784_11130 (epoxyqueuosine reductase QueH)	atcttaaaatatcacatactcaaatgagaaaaatagaataactgttttagtataaatttattaaaaatataaatctaaaaaaatatttaaatttaaaaaataatacttatttgagacgttcatcacacaattttcctagctaaaacttagtagataaatatataaaagacaaatagttacacaaatataaaattattactattttccatagggtgcacttttttaacaatagaaagttaaaattatttttaataatattacacaaatataatatattatttgttatatgtaataaaattaaaaaatactttattattcagcacaaataataaagattagatattttcatcattaattgaaaaaaattcatttttataagcagttaaaaaatctaaaata…	Intergenic; between H2785_11160 (hypothetical pr) and H2785_11165 (epoxyqueuosine reductase QueH)	atcttaaaatatcacatactcaaatgagaaaaatagaataactgttttagtataaatttattaaaaatataaatctaaaaaaatatttaaatttaaaaaataatacttatttgagacgttcatcacacaattttcctagctaaaacttagtagataaatatataaaagacaaatagttacacaaatataaaattattactattttccatagaggtgtttttttttaacaatagaaagttaaaattatttttaataatattacacaaatataatatattatttgttatatgtaataaaattaaaaaaatactttattattcagcacaaataataaagattagatattttcatcattaattgaaaaaaattcatttttataagcagttaaaaaatctaaaa…
	2399348 C T 2405512 | 1 1410973 | 3810320 3816508 | 1 1 10_3_Chr_length=3810320 10_4_Chr_length=3816508		Intergenic; between H2784_11125 (hypothetical pr) and H2784_11130 (epoxyqueuosine reductase QueH)	atcttaaaatatcacatactcaaatgagaaaaatagaataactgttttagtataaatttattaaaaatataaatctaaaaaaatatttaaatttaaaaaataatacttatttgagacgttcatcacacaattttcctagctaaaacttagtagataaatatataaaagacaaatagttacacaaatataaaattattactattttccatagggtgcacttttttaacaatagaaagttaaaattatttttaataatattacacaaatataatatattatttgttatatgtaataaaattaaaaaatactttattattcagcacaaataataaagattagatattttcatcattaattgaaaaaaattcatttttataagcagttaaaaaatctaaaata…	Intergenic; between H2785_11160 (hypothetical pr) and H2785_11165 (epoxyqueuosine reductase QueH)	atcttaaaatatcacatactcaaatgagaaaaatagaataactgttttagtataaatttattaaaaatataaatctaaaaaaatatttaaatttaaaaaataatacttatttgagacgttcatcacacaattttcctagctaaaacttagtagataaatatataaaagacaaatagttacacaaatataaaattattactattttccatagaggtgtttttttttaacaatagaaagttaaaattatttttaataatattacacaaatataatatattatttgttatatgtaataaaattaaaaaaatactttattattcagcacaaataataaagattagatattttcatcattaattgaaaaaaattcatttttataagcagttaaaaaatctaaaa…
	2399349 A T 2405513 | 1 1410972 | 3810320 3816508 | 1 1 10_3_Chr_length=3810320 10_4_Chr_length=3816508		Intergenic; between H2784_11125 (hypothetical pr) and H2784_11130 (epoxyqueuosine reductase QueH)	atcttaaaatatcacatactcaaatgagaaaaatagaataactgttttagtataaatttattaaaaatataaatctaaaaaaatatttaaatttaaaaaataatacttatttgagacgttcatcacacaattttcctagctaaaacttagtagataaatatataaaagacaaatagttacacaaatataaaattattactattttccatagggtgcacttttttaacaatagaaagttaaaattatttttaataatattacacaaatataatatattatttgttatatgtaataaaattaaaaaatactttattattcagcacaaataataaagattagatattttcatcattaattgaaaaaaattcatttttataagcagttaaaaaatctaaaata…	Intergenic; between H2785_11160 (hypothetical pr) and H2785_11165 (epoxyqueuosine reductase QueH)	atcttaaaatatcacatactcaaatgagaaaaatagaataactgttttagtataaatttattaaaaatataaatctaaaaaaatatttaaatttaaaaaataatacttatttgagacgttcatcacacaattttcctagctaaaacttagtagataaatatataaaagacaaatagttacacaaatataaaattattactattttccatagaggtgtttttttttaacaatagaaagttaaaattatttttaataatattacacaaatataatatattatttgttatatgtaataaaattaaaaaaatactttattattcagcacaaataataaagattagatattttcatcattaattgaaaaaaattcatttttataagcagttaaaaaatctaaaa…
	2399350 C T 2405514 | 1 1410971 | 3810320 3816508 | 1 1 10_3_Chr_length=3810320 10_4_Chr_length=3816508		Intergenic; between H2784_11125 (hypothetical pr) and H2784_11130 (epoxyqueuosine reductase QueH)	atcttaaaatatcacatactcaaatgagaaaaatagaataactgttttagtataaatttattaaaaatataaatctaaaaaaatatttaaatttaaaaaataatacttatttgagacgttcatcacacaattttcctagctaaaacttagtagataaatatataaaagacaaatagttacacaaatataaaattattactattttccatagggtgcacttttttaacaatagaaagttaaaattatttttaataatattacacaaatataatatattatttgttatatgtaataaaattaaaaaatactttattattcagcacaaataataaagattagatattttcatcattaattgaaaaaaattcatttttataagcagttaaaaaatctaaaata…	Intergenic; between H2785_11160 (hypothetical pr) and H2785_11165 (epoxyqueuosine reductase QueH)	atcttaaaatatcacatactcaaatgagaaaaatagaataactgttttagtataaatttattaaaaatataaatctaaaaaaatatttaaatttaaaaaataatacttatttgagacgttcatcacacaattttcctagctaaaacttagtagataaatatataaaagacaaatagttacacaaatataaaattattactattttccatagaggtgtttttttttaacaatagaaagttaaaattatttttaataatattacacaaatataatatattatttgttatatgtaataaaattaaaaaaatactttattattcagcacaaataataaagattagatattttcatcattaattgaaaaaaattcatttttataagcagttaaaaaatctaaaa…
	2399436 . A 2405601 | 86 1410885 | 3810320 3816508 | 1 1 10_3_Chr_length=3810320 10_4_Chr_length=3816508		Intergenic; between H2784_11125 (hypothetical pr) and H2784_11130 (epoxyqueuosine reductase QueH)	atcttaaaatatcacatactcaaatgagaaaaatagaataactgttttagtataaatttattaaaaatataaatctaaaaaaatatttaaatttaaaaaataatacttatttgagacgttcatcacacaattttcctagctaaaacttagtagataaatatataaaagacaaatagttacacaaatataaaattattactattttccatagggtgcacttttttaacaatagaaagttaaaattatttttaataatattacacaaatataatatattatttgttatatgtaataaaattaaaaaatactttattattcagcacaaataataaagattagatattttcatcattaattgaaaaaaattcatttttataagcagttaaaaaatctaaaata…	Intergenic; between H2785_11160 (hypothetical pr) and H2785_11165 (epoxyqueuosine reductase QueH)	atcttaaaatatcacatactcaaatgagaaaaatagaataactgttttagtataaatttattaaaaatataaatctaaaaaaatatttaaatttaaaaaataatacttatttgagacgttcatcacacaattttcctagctaaaacttagtagataaatatataaaagacaaatagttacacaaatataaaattattactattttccatagaggtgtttttttttaacaatagaaagttaaaattatttttaataatattacacaaatataatatattatttgttatatgtaataaaattaaaaaaatactttattattcagcacaaataataaagattagatattttcatcattaattgaaaaaaattcatttttataagcagttaaaaaatctaaaa…
15	2744263 T . 2750427 | 289 1066058 | 3810320 3816508 | 1 1 10_3_Chr_length=3810320 10_4_Chr_length=3816508		H2784_12790 (biofilm associated Pr)	MNKVYKVIWNTSIGAWVATSEIAKSKTKTKSKTLNVSAAVLSGVICFAPNAFAGTNTEGGIGQGTSISGTTSCREGSANTANQKDIAIGCGAQTQDRTGSNIANRNNPYNNSTGAYAGAMKQGGAISVGTGAVVEKGLGTAIGSYATTQGISGVAIGTGALSSGNTALAVGRQSAATADFSQAIGNVAAATGKGSLAIGHSATAEGYRSIAIGSPDIENADPVAGQAGAAYQPKMATKATGKDSIAFGGGAVATEENALAIGAFSESKGKKSVAIGTGAKAQKDNAVVIGDQAEASFEGGVAIGKGARSEAENSIALGKDSKASQATGESFLTKQSAPTGVLSIGDIGTERRIQNVADGAADSDAATVRQLKAARTHYVSINDNGQQGGNFENDGATGR…	H2785_12830 (biofilm associated Pr)	MSELIMNEKTDLEPQVPSVLPLLALRDVVVYPHMQIALFVGREK SINAVDVARNSDNLVFVVAQKDSLTEEIDHDNLYQYGTVAKIVQVVNHENDENCIKVL IEGLHRSKLKKIIDEDSYLTAEHELSPMTINVDKATQETRLQELRNLFAQYAEAKLRN ARELVAAANKIEDLLQLMFFVATRVPLNIEIKQKFLEYDEFEAHLQELMNYLMNQSAE QQIEQTLHDSVKRQMEKNQREYFLNEKMKVIQRELSDMNGGAEDDVAEIEKRLAEADL PEHVRKKAEAEFRKLKAMQPASSEAAVVRNYLEVILDTPWNKASKVSINLNKAQEILD ADHYGLDDVKDRIVEYLAVQSRVKKLKGPILCLVGPPGVGKTSLGESVAKATGREFVR …
	2744552 . T 2750717 | 132 1065769 | 3810320 3816508 | 1 1 10_3_Chr_length=3810320 10_4_Chr_length=3816508		H2784_12790 (biofilm associated Pr)	MNKVYKVIWNTSIGAWVATSEIAKSKTKTKSKTLNVSAAVLSGVICFAPNAFAGTNTEGGIGQGTSISGTTSCREGSANTANQKDIAIGCGAQTQDRTGSNIANRNNPYNNSTGAYAGAMKQGGAISVGTGAVVEKGLGTAIGSYATTQGISGVAIGTGALSSGNTALAVGRQSAATADFSQAIGNVAAATGKGSLAIGHSATAEGYRSIAIGSPDIENADPVAGQAGAAYQPKMATKATGKDSIAFGGGAVATEENALAIGAFSESKGKKSVAIGTGAKAQKDNAVVIGDQAEASFEGGVAIGKGARSEAENSIALGKDSKASQATGESFLTKQSAPTGVLSIGDIGTERRIQNVADGAADSDAATVRQLKAARTHYVSINDNGQQGGNFENDGATGR…	H2785_12830 (biofilm associated Pr)	MSELIMNEKTDLEPQVPSVLPLLALRDVVVYPHMQIALFVGREK SINAVDVARNSDNLVFVVAQKDSLTEEIDHDNLYQYGTVAKIVQVVNHENDENCIKVL IEGLHRSKLKKIIDEDSYLTAEHELSPMTINVDKATQETRLQELRNLFAQYAEAKLRN ARELVAAANKIEDLLQLMFFVATRVPLNIEIKQKFLEYDEFEAHLQELMNYLMNQSAE QQIEQTLHDSVKRQMEKNQREYFLNEKMKVIQRELSDMNGGAEDDVAEIEKRLAEADL PEHVRKKAEAEFRKLKAMQPASSEAAVVRNYLEVILDTPWNKASKVSINLNKAQEILD ADHYGLDDVKDRIVEYLAVQSRVKKLKGPILCLVGPPGVGKTSLGESVAKATGREFVR …
	2744684 . G 2750850 | 81 1065637 | 3810320 3816508 | 1 1 10_3_Chr_length=3810320 10_4_Chr_length=3816508		H2784_12790 (biofilm associated Pr)	MNKVYKVIWNTSIGAWVATSEIAKSKTKTKSKTLNVSAAVLSGVICFAPNAFAGTNTEGGIGQGTSISGTTSCREGSANTANQKDIAIGCGAQTQDRTGSNIANRNNPYNNSTGAYAGAMKQGGAISVGTGAVVEKGLGTAIGSYATTQGISGVAIGTGALSSGNTALAVGRQSAATADFSQAIGNVAAATGKGSLAIGHSATAEGYRSIAIGSPDIENADPVAGQAGAAYQPKMATKATGKDSIAFGGGAVATEENALAIGAFSESKGKKSVAIGTGAKAQKDNAVVIGDQAEASFEGGVAIGKGARSEAENSIALGKDSKASQATGESFLTKQSAPTGVLSIGDIGTERRIQNVADGAADSDAATVRQLKAARTHYVSINDNGQQGGNFENDGATGR…	H2785_12830 (biofilm associated Pr)	MSELIMNEKTDLEPQVPSVLPLLALRDVVVYPHMQIALFVGREK SINAVDVARNSDNLVFVVAQKDSLTEEIDHDNLYQYGTVAKIVQVVNHENDENCIKVL IEGLHRSKLKKIIDEDSYLTAEHELSPMTINVDKATQETRLQELRNLFAQYAEAKLRN ARELVAAANKIEDLLQLMFFVATRVPLNIEIKQKFLEYDEFEAHLQELMNYLMNQSAE QQIEQTLHDSVKRQMEKNQREYFLNEKMKVIQRELSDMNGGAEDDVAEIEKRLAEADL PEHVRKKAEAEFRKLKAMQPASSEAAVVRNYLEVILDTPWNKASKVSINLNKAQEILD ADHYGLDDVKDRIVEYLAVQSRVKKLKGPILCLVGPPGVGKTSLGESVAKATGREFVR …
	2744765 . T 2750932 | 81 1065556 | 3810320 3816508 | 1 1 10_3_Chr_length=3810320 10_4_Chr_length=3816508		H2784_12790 (biofilm associated Pr)	MNKVYKVIWNTSIGAWVATSEIAKSKTKTKSKTLNVSAAVLSGVICFAPNAFAGTNTEGGIGQGTSISGTTSCREGSANTANQKDIAIGCGAQTQDRTGSNIANRNNPYNNSTGAYAGAMKQGGAISVGTGAVVEKGLGTAIGSYATTQGISGVAIGTGALSSGNTALAVGRQSAATADFSQAIGNVAAATGKGSLAIGHSATAEGYRSIAIGSPDIENADPVAGQAGAAYQPKMATKATGKDSIAFGGGAVATEENALAIGAFSESKGKKSVAIGTGAKAQKDNAVVIGDQAEASFEGGVAIGKGARSEAENSIALGKDSKASQATGESFLTKQSAPTGVLSIGDIGTERRIQNVADGAADSDAATVRQLKAARTHYVSINDNGQQGGNFENDGATGR…	H2785_12830 (biofilm associated Pr)	MSELIMNEKTDLEPQVPSVLPLLALRDVVVYPHMQIALFVGREK SINAVDVARNSDNLVFVVAQKDSLTEEIDHDNLYQYGTVAKIVQVVNHENDENCIKVL IEGLHRSKLKKIIDEDSYLTAEHELSPMTINVDKATQETRLQELRNLFAQYAEAKLRN ARELVAAANKIEDLLQLMFFVATRVPLNIEIKQKFLEYDEFEAHLQELMNYLMNQSAE QQIEQTLHDSVKRQMEKNQREYFLNEKMKVIQRELSDMNGGAEDDVAEIEKRLAEADL PEHVRKKAEAEFRKLKAMQPASSEAAVVRNYLEVILDTPWNKASKVSINLNKAQEILD ADHYGLDDVKDRIVEYLAVQSRVKKLKGPILCLVGPPGVGKTSLGESVAKATGREFVR …
	2745467 C . 2751633 | 702 1064854 | 3810320 3816508 | 1 1 10_3_Chr_length=3810320 10_4_Chr_length=3816508		H2784_12790 (biofilm associated Pr)	MNKVYKVIWNTSIGAWVATSEIAKSKTKTKSKTLNVSAAVLSGVICFAPNAFAGTNTEGGIGQGTSISGTTSCREGSANTANQKDIAIGCGAQTQDRTGSNIANRNNPYNNSTGAYAGAMKQGGAISVGTGAVVEKGLGTAIGSYATTQGISGVAIGTGALSSGNTALAVGRQSAATADFSQAIGNVAAATGKGSLAIGHSATAEGYRSIAIGSPDIENADPVAGQAGAAYQPKMATKATGKDSIAFGGGAVATEENALAIGAFSESKGKKSVAIGTGAKAQKDNAVVIGDQAEASFEGGVAIGKGARSEAENSIALGKDSKASQATGESFLTKQSAPTGVLSIGDIGTERRIQNVADGAADSDAATVRQLKAARTHYVSINDNGQQGGNFENDGATGR…	H2785_12830 (biofilm associated Pr)	MSELIMNEKTDLEPQVPSVLPLLALRDVVVYPHMQIALFVGREK SINAVDVARNSDNLVFVVAQKDSLTEEIDHDNLYQYGTVAKIVQVVNHENDENCIKVL IEGLHRSKLKKIIDEDSYLTAEHELSPMTINVDKATQETRLQELRNLFAQYAEAKLRN ARELVAAANKIEDLLQLMFFVATRVPLNIEIKQKFLEYDEFEAHLQELMNYLMNQSAE QQIEQTLHDSVKRQMEKNQREYFLNEKMKVIQRELSDMNGGAEDDVAEIEKRLAEADL PEHVRKKAEAEFRKLKAMQPASSEAAVVRNYLEVILDTPWNKASKVSINLNKAQEILD ADHYGLDDVKDRIVEYLAVQSRVKKLKGPILCLVGPPGVGKTSLGESVAKATGREFVR …
	2746494 . T 2752661 | 0 1063827 | 3810320 3816508 | 1 1 10_3_Chr_length=3810320 10_4_Chr_length=3816508		H2784_12790 (biofilm associated Pr)	MNKVYKVIWNTSIGAWVATSEIAKSKTKTKSKTLNVSAAVLSGVICFAPNAFAGTNTEGGIGQGTSISGTTSCREGSANTANQKDIAIGCGAQTQDRTGSNIANRNNPYNNSTGAYAGAMKQGGAISVGTGAVVEKGLGTAIGSYATTQGISGVAIGTGALSSGNTALAVGRQSAATADFSQAIGNVAAATGKGSLAIGHSATAEGYRSIAIGSPDIENADPVAGQAGAAYQPKMATKATGKDSIAFGGGAVATEENALAIGAFSESKGKKSVAIGTGAKAQKDNAVVIGDQAEASFEGGVAIGKGARSEAENSIALGKDSKASQATGESFLTKQSAPTGVLSIGDIGTERRIQNVADGAADSDAATVRQLKAARTHYVSINDNGQQGGNFENDGATGR…	H2785_12830 (biofilm associated Pr)	MSELIMNEKTDLEPQVPSVLPLLALRDVVVYPHMQIALFVGREK SINAVDVARNSDNLVFVVAQKDSLTEEIDHDNLYQYGTVAKIVQVVNHENDENCIKVL IEGLHRSKLKKIIDEDSYLTAEHELSPMTINVDKATQETRLQELRNLFAQYAEAKLRN ARELVAAANKIEDLLQLMFFVATRVPLNIEIKQKFLEYDEFEAHLQELMNYLMNQSAE QQIEQTLHDSVKRQMEKNQREYFLNEKMKVIQRELSDMNGGAEDDVAEIEKRLAEADL PEHVRKKAEAEFRKLKAMQPASSEAAVVRNYLEVILDTPWNKASKVSINLNKAQEILD ADHYGLDDVKDRIVEYLAVQSRVKKLKGPILCLVGPPGVGKTSLGESVAKATGREFVR …
	2746494 . T 2752662 | 0 1063827 | 3810320 3816508 | 1 1 10_3_Chr_length=3810320 10_4_Chr_length=3816508		H2784_12790 (biofilm associated Pr)	MNKVYKVIWNTSIGAWVATSEIAKSKTKTKSKTLNVSAAVLSGVICFAPNAFAGTNTEGGIGQGTSISGTTSCREGSANTANQKDIAIGCGAQTQDRTGSNIANRNNPYNNSTGAYAGAMKQGGAISVGTGAVVEKGLGTAIGSYATTQGISGVAIGTGALSSGNTALAVGRQSAATADFSQAIGNVAAATGKGSLAIGHSATAEGYRSIAIGSPDIENADPVAGQAGAAYQPKMATKATGKDSIAFGGGAVATEENALAIGAFSESKGKKSVAIGTGAKAQKDNAVVIGDQAEASFEGGVAIGKGARSEAENSIALGKDSKASQATGESFLTKQSAPTGVLSIGDIGTERRIQNVADGAADSDAATVRQLKAARTHYVSINDNGQQGGNFENDGATGR…	H2785_12830 (biofilm associated Pr)	MSELIMNEKTDLEPQVPSVLPLLALRDVVVYPHMQIALFVGREK SINAVDVARNSDNLVFVVAQKDSLTEEIDHDNLYQYGTVAKIVQVVNHENDENCIKVL IEGLHRSKLKKIIDEDSYLTAEHELSPMTINVDKATQETRLQELRNLFAQYAEAKLRN ARELVAAANKIEDLLQLMFFVATRVPLNIEIKQKFLEYDEFEAHLQELMNYLMNQSAE QQIEQTLHDSVKRQMEKNQREYFLNEKMKVIQRELSDMNGGAEDDVAEIEKRLAEADL PEHVRKKAEAEFRKLKAMQPASSEAAVVRNYLEVILDTPWNKASKVSINLNKAQEILD ADHYGLDDVKDRIVEYLAVQSRVKKLKGPILCLVGPPGVGKTSLGESVAKATGREFVR …
	2746804 C T 2752972 | 1 1063517 | 3810320 3816508 | 1 1 10_3_Chr_length=3810320 10_4_Chr_length=3816508		H2784_12790 (biofilm associated Pr)	MNKVYKVIWNTSIGAWVATSEIAKSKTKTKSKTLNVSAAVLSGVICFAPNAFAGTNTEGGIGQGTSISGTTSCREGSANTANQKDIAIGCGAQTQDRTGSNIANRNNPYNNSTGAYAGAMKQGGAISVGTGAVVEKGLGTAIGSYATTQGISGVAIGTGALSSGNTALAVGRQSAATADFSQAIGNVAAATGKGSLAIGHSATAEGYRSIAIGSPDIENADPVAGQAGAAYQPKMATKATGKDSIAFGGGAVATEENALAIGAFSESKGKKSVAIGTGAKAQKDNAVVIGDQAEASFEGGVAIGKGARSEAENSIALGKDSKASQATGESFLTKQSAPTGVLSIGDIGTERRIQNVADGAADSDAATVRQLKAARTHYVSINDNGQQGGNFENDGATGR…	H2785_12830 (biofilm associated Pr)	MSELIMNEKTDLEPQVPSVLPLLALRDVVVYPHMQIALFVGREK SINAVDVARNSDNLVFVVAQKDSLTEEIDHDNLYQYGTVAKIVQVVNHENDENCIKVL IEGLHRSKLKKIIDEDSYLTAEHELSPMTINVDKATQETRLQELRNLFAQYAEAKLRN ARELVAAANKIEDLLQLMFFVATRVPLNIEIKQKFLEYDEFEAHLQELMNYLMNQSAE QQIEQTLHDSVKRQMEKNQREYFLNEKMKVIQRELSDMNGGAEDDVAEIEKRLAEADL PEHVRKKAEAEFRKLKAMQPASSEAAVVRNYLEVILDTPWNKASKVSINLNKAQEILD ADHYGLDDVKDRIVEYLAVQSRVKKLKGPILCLVGPPGVGKTSLGESVAKATGREFVR …
	2746805 C T 2752973 | 1 1063516 | 3810320 3816508 | 1 1 10_3_Chr_length=3810320 10_4_Chr_length=3816508		H2784_12790 (biofilm associated Pr)	MNKVYKVIWNTSIGAWVATSEIAKSKTKTKSKTLNVSAAVLSGVICFAPNAFAGTNTEGGIGQGTSISGTTSCREGSANTANQKDIAIGCGAQTQDRTGSNIANRNNPYNNSTGAYAGAMKQGGAISVGTGAVVEKGLGTAIGSYATTQGISGVAIGTGALSSGNTALAVGRQSAATADFSQAIGNVAAATGKGSLAIGHSATAEGYRSIAIGSPDIENADPVAGQAGAAYQPKMATKATGKDSIAFGGGAVATEENALAIGAFSESKGKKSVAIGTGAKAQKDNAVVIGDQAEASFEGGVAIGKGARSEAENSIALGKDSKASQATGESFLTKQSAPTGVLSIGDIGTERRIQNVADGAADSDAATVRQLKAARTHYVSINDNGQQGGNFENDGATGR…	H2785_12830 (biofilm associated Pr)	MSELIMNEKTDLEPQVPSVLPLLALRDVVVYPHMQIALFVGREK SINAVDVARNSDNLVFVVAQKDSLTEEIDHDNLYQYGTVAKIVQVVNHENDENCIKVL IEGLHRSKLKKIIDEDSYLTAEHELSPMTINVDKATQETRLQELRNLFAQYAEAKLRN ARELVAAANKIEDLLQLMFFVATRVPLNIEIKQKFLEYDEFEAHLQELMNYLMNQSAE QQIEQTLHDSVKRQMEKNQREYFLNEKMKVIQRELSDMNGGAEDDVAEIEKRLAEADL PEHVRKKAEAEFRKLKAMQPASSEAAVVRNYLEVILDTPWNKASKVSINLNKAQEILD ADHYGLDDVKDRIVEYLAVQSRVKKLKGPILCLVGPPGVGKTSLGESVAKATGREFVR …
	2747414 . T 2753583 | 52 1062907 | 3810320 3816508 | 1 1 10_3_Chr_length=3810320 10_4_Chr_length=3816508		H2784_12790 (biofilm associated Pr)	MNKVYKVIWNTSIGAWVATSEIAKSKTKTKSKTLNVSAAVLSGVICFAPNAFAGTNTEGGIGQGTSISGTTSCREGSANTANQKDIAIGCGAQTQDRTGSNIANRNNPYNNSTGAYAGAMKQGGAISVGTGAVVEKGLGTAIGSYATTQGISGVAIGTGALSSGNTALAVGRQSAATADFSQAIGNVAAATGKGSLAIGHSATAEGYRSIAIGSPDIENADPVAGQAGAAYQPKMATKATGKDSIAFGGGAVATEENALAIGAFSESKGKKSVAIGTGAKAQKDNAVVIGDQAEASFEGGVAIGKGARSEAENSIALGKDSKASQATGESFLTKQSAPTGVLSIGDIGTERRIQNVADGAADSDAATVRQLKAARTHYVSINDNGQQGGNFENDGATGR…	H2785_12830 (biofilm associated Pr)	MSELIMNEKTDLEPQVPSVLPLLALRDVVVYPHMQIALFVGREK SINAVDVARNSDNLVFVVAQKDSLTEEIDHDNLYQYGTVAKIVQVVNHENDENCIKVL IEGLHRSKLKKIIDEDSYLTAEHELSPMTINVDKATQETRLQELRNLFAQYAEAKLRN ARELVAAANKIEDLLQLMFFVATRVPLNIEIKQKFLEYDEFEAHLQELMNYLMNQSAE QQIEQTLHDSVKRQMEKNQREYFLNEKMKVIQRELSDMNGGAEDDVAEIEKRLAEADL PEHVRKKAEAEFRKLKAMQPASSEAAVVRNYLEVILDTPWNKASKVSINLNKAQEILD ADHYGLDDVKDRIVEYLAVQSRVKKLKGPILCLVGPPGVGKTSLGESVAKATGREFVR …
	2747466 . T 2753636 | 52 1062855 | 3810320 3816508 | 1 1 10_3_Chr_length=3810320 10_4_Chr_length=3816508		H2784_12790 (biofilm associated Pr)	MNKVYKVIWNTSIGAWVATSEIAKSKTKTKSKTLNVSAAVLSGVICFAPNAFAGTNTEGGIGQGTSISGTTSCREGSANTANQKDIAIGCGAQTQDRTGSNIANRNNPYNNSTGAYAGAMKQGGAISVGTGAVVEKGLGTAIGSYATTQGISGVAIGTGALSSGNTALAVGRQSAATADFSQAIGNVAAATGKGSLAIGHSATAEGYRSIAIGSPDIENADPVAGQAGAAYQPKMATKATGKDSIAFGGGAVATEENALAIGAFSESKGKKSVAIGTGAKAQKDNAVVIGDQAEASFEGGVAIGKGARSEAENSIALGKDSKASQATGESFLTKQSAPTGVLSIGDIGTERRIQNVADGAADSDAATVRQLKAARTHYVSINDNGQQGGNFENDGATGR…	H2785_12830 (biofilm associated Pr)	MSELIMNEKTDLEPQVPSVLPLLALRDVVVYPHMQIALFVGREK SINAVDVARNSDNLVFVVAQKDSLTEEIDHDNLYQYGTVAKIVQVVNHENDENCIKVL IEGLHRSKLKKIIDEDSYLTAEHELSPMTINVDKATQETRLQELRNLFAQYAEAKLRN ARELVAAANKIEDLLQLMFFVATRVPLNIEIKQKFLEYDEFEAHLQELMNYLMNQSAE QQIEQTLHDSVKRQMEKNQREYFLNEKMKVIQRELSDMNGGAEDDVAEIEKRLAEADL PEHVRKKAEAEFRKLKAMQPASSEAAVVRNYLEVILDTPWNKASKVSINLNKAQEILD ADHYGLDDVKDRIVEYLAVQSRVKKLKGPILCLVGPPGVGKTSLGESVAKATGREFVR …
	2747985 . A 2754156 | 367 1062336 | 3810320 3816508 | 1 1 10_3_Chr_length=3810320 10_4_Chr_length=3816508		H2784_12790 (biofilm associated Pr)	MNKVYKVIWNTSIGAWVATSEIAKSKTKTKSKTLNVSAAVLSGVICFAPNAFAGTNTEGGIGQGTSISGTTSCREGSANTANQKDIAIGCGAQTQDRTGSNIANRNNPYNNSTGAYAGAMKQGGAISVGTGAVVEKGLGTAIGSYATTQGISGVAIGTGALSSGNTALAVGRQSAATADFSQAIGNVAAATGKGSLAIGHSATAEGYRSIAIGSPDIENADPVAGQAGAAYQPKMATKATGKDSIAFGGGAVATEENALAIGAFSESKGKKSVAIGTGAKAQKDNAVVIGDQAEASFEGGVAIGKGARSEAENSIALGKDSKASQATGESFLTKQSAPTGVLSIGDIGTERRIQNVADGAADSDAATVRQLKAARTHYVSINDNGQQGGNFENDGATGR…	H2785_12830 (biofilm associated Pr)	MSELIMNEKTDLEPQVPSVLPLLALRDVVVYPHMQIALFVGREK SINAVDVARNSDNLVFVVAQKDSLTEEIDHDNLYQYGTVAKIVQVVNHENDENCIKVL IEGLHRSKLKKIIDEDSYLTAEHELSPMTINVDKATQETRLQELRNLFAQYAEAKLRN ARELVAAANKIEDLLQLMFFVATRVPLNIEIKQKFLEYDEFEAHLQELMNYLMNQSAE QQIEQTLHDSVKRQMEKNQREYFLNEKMKVIQRELSDMNGGAEDDVAEIEKRLAEADL PEHVRKKAEAEFRKLKAMQPASSEAAVVRNYLEVILDTPWNKASKVSINLNKAQEILD ADHYGLDDVKDRIVEYLAVQSRVKKLKGPILCLVGPPGVGKTSLGESVAKATGREFVR …
	2748352 C . 2754522 | 77 1061969 | 3810320 3816508 | 1 1 10_3_Chr_length=3810320 10_4_Chr_length=3816508		H2784_12790 (biofilm associated Pr)	MNKVYKVIWNTSIGAWVATSEIAKSKTKTKSKTLNVSAAVLSGVICFAPNAFAGTNTEGGIGQGTSISGTTSCREGSANTANQKDIAIGCGAQTQDRTGSNIANRNNPYNNSTGAYAGAMKQGGAISVGTGAVVEKGLGTAIGSYATTQGISGVAIGTGALSSGNTALAVGRQSAATADFSQAIGNVAAATGKGSLAIGHSATAEGYRSIAIGSPDIENADPVAGQAGAAYQPKMATKATGKDSIAFGGGAVATEENALAIGAFSESKGKKSVAIGTGAKAQKDNAVVIGDQAEASFEGGVAIGKGARSEAENSIALGKDSKASQATGESFLTKQSAPTGVLSIGDIGTERRIQNVADGAADSDAATVRQLKAARTHYVSINDNGQQGGNFENDGATGR…	H2785_12830 (biofilm associated Pr)	MSELIMNEKTDLEPQVPSVLPLLALRDVVVYPHMQIALFVGREK SINAVDVARNSDNLVFVVAQKDSLTEEIDHDNLYQYGTVAKIVQVVNHENDENCIKVL IEGLHRSKLKKIIDEDSYLTAEHELSPMTINVDKATQETRLQELRNLFAQYAEAKLRN ARELVAAANKIEDLLQLMFFVATRVPLNIEIKQKFLEYDEFEAHLQELMNYLMNQSAE QQIEQTLHDSVKRQMEKNQREYFLNEKMKVIQRELSDMNGGAEDDVAEIEKRLAEADL PEHVRKKAEAEFRKLKAMQPASSEAAVVRNYLEVILDTPWNKASKVSINLNKAQEILD ADHYGLDDVKDRIVEYLAVQSRVKKLKGPILCLVGPPGVGKTSLGESVAKATGREFVR …
	2748429 . T 2754600 | 1 1061892 | 3810320 3816508 | 1 1 10_3_Chr_length=3810320 10_4_Chr_length=3816508		H2784_12790 (biofilm associated Pr)	MNKVYKVIWNTSIGAWVATSEIAKSKTKTKSKTLNVSAAVLSGVICFAPNAFAGTNTEGGIGQGTSISGTTSCREGSANTANQKDIAIGCGAQTQDRTGSNIANRNNPYNNSTGAYAGAMKQGGAISVGTGAVVEKGLGTAIGSYATTQGISGVAIGTGALSSGNTALAVGRQSAATADFSQAIGNVAAATGKGSLAIGHSATAEGYRSIAIGSPDIENADPVAGQAGAAYQPKMATKATGKDSIAFGGGAVATEENALAIGAFSESKGKKSVAIGTGAKAQKDNAVVIGDQAEASFEGGVAIGKGARSEAENSIALGKDSKASQATGESFLTKQSAPTGVLSIGDIGTERRIQNVADGAADSDAATVRQLKAARTHYVSINDNGQQGGNFENDGATGR…	H2785_12830 (biofilm associated Pr)	MSELIMNEKTDLEPQVPSVLPLLALRDVVVYPHMQIALFVGREK SINAVDVARNSDNLVFVVAQKDSLTEEIDHDNLYQYGTVAKIVQVVNHENDENCIKVL IEGLHRSKLKKIIDEDSYLTAEHELSPMTINVDKATQETRLQELRNLFAQYAEAKLRN ARELVAAANKIEDLLQLMFFVATRVPLNIEIKQKFLEYDEFEAHLQELMNYLMNQSAE QQIEQTLHDSVKRQMEKNQREYFLNEKMKVIQRELSDMNGGAEDDVAEIEKRLAEADL PEHVRKKAEAEFRKLKAMQPASSEAAVVRNYLEVILDTPWNKASKVSINLNKAQEILD ADHYGLDDVKDRIVEYLAVQSRVKKLKGPILCLVGPPGVGKTSLGESVAKATGREFVR …
	2748430 G T 2754601 | 1 1061891 | 3810320 3816508 | 1 1 10_3_Chr_length=3810320 10_4_Chr_length=3816508		H2784_12790 (biofilm associated Pr)	MNKVYKVIWNTSIGAWVATSEIAKSKTKTKSKTLNVSAAVLSGVICFAPNAFAGTNTEGGIGQGTSISGTTSCREGSANTANQKDIAIGCGAQTQDRTGSNIANRNNPYNNSTGAYAGAMKQGGAISVGTGAVVEKGLGTAIGSYATTQGISGVAIGTGALSSGNTALAVGRQSAATADFSQAIGNVAAATGKGSLAIGHSATAEGYRSIAIGSPDIENADPVAGQAGAAYQPKMATKATGKDSIAFGGGAVATEENALAIGAFSESKGKKSVAIGTGAKAQKDNAVVIGDQAEASFEGGVAIGKGARSEAENSIALGKDSKASQATGESFLTKQSAPTGVLSIGDIGTERRIQNVADGAADSDAATVRQLKAARTHYVSINDNGQQGGNFENDGATGR…	H2785_12830 (biofilm associated Pr)	MSELIMNEKTDLEPQVPSVLPLLALRDVVVYPHMQIALFVGREK SINAVDVARNSDNLVFVVAQKDSLTEEIDHDNLYQYGTVAKIVQVVNHENDENCIKVL IEGLHRSKLKKIIDEDSYLTAEHELSPMTINVDKATQETRLQELRNLFAQYAEAKLRN ARELVAAANKIEDLLQLMFFVATRVPLNIEIKQKFLEYDEFEAHLQELMNYLMNQSAE QQIEQTLHDSVKRQMEKNQREYFLNEKMKVIQRELSDMNGGAEDDVAEIEKRLAEADL PEHVRKKAEAEFRKLKAMQPASSEAAVVRNYLEVILDTPWNKASKVSINLNKAQEILD ADHYGLDDVKDRIVEYLAVQSRVKKLKGPILCLVGPPGVGKTSLGESVAKATGREFVR …
	2748458 . T 2754630 | 28 1061863 | 3810320 3816508 | 1 1 10_3_Chr_length=3810320 10_4_Chr_length=3816508		H2784_12790 (biofilm associated Pr)	MNKVYKVIWNTSIGAWVATSEIAKSKTKTKSKTLNVSAAVLSGVICFAPNAFAGTNTEGGIGQGTSISGTTSCREGSANTANQKDIAIGCGAQTQDRTGSNIANRNNPYNNSTGAYAGAMKQGGAISVGTGAVVEKGLGTAIGSYATTQGISGVAIGTGALSSGNTALAVGRQSAATADFSQAIGNVAAATGKGSLAIGHSATAEGYRSIAIGSPDIENADPVAGQAGAAYQPKMATKATGKDSIAFGGGAVATEENALAIGAFSESKGKKSVAIGTGAKAQKDNAVVIGDQAEASFEGGVAIGKGARSEAENSIALGKDSKASQATGESFLTKQSAPTGVLSIGDIGTERRIQNVADGAADSDAATVRQLKAARTHYVSINDNGQQGGNFENDGATGR…	H2785_12830 (biofilm associated Pr)	MSELIMNEKTDLEPQVPSVLPLLALRDVVVYPHMQIALFVGREK SINAVDVARNSDNLVFVVAQKDSLTEEIDHDNLYQYGTVAKIVQVVNHENDENCIKVL IEGLHRSKLKKIIDEDSYLTAEHELSPMTINVDKATQETRLQELRNLFAQYAEAKLRN ARELVAAANKIEDLLQLMFFVATRVPLNIEIKQKFLEYDEFEAHLQELMNYLMNQSAE QQIEQTLHDSVKRQMEKNQREYFLNEKMKVIQRELSDMNGGAEDDVAEIEKRLAEADL PEHVRKKAEAEFRKLKAMQPASSEAAVVRNYLEVILDTPWNKASKVSINLNKAQEILD ADHYGLDDVKDRIVEYLAVQSRVKKLKGPILCLVGPPGVGKTSLGESVAKATGREFVR …
	2748585 . T 2754758 | 22 1061736 | 3810320 3816508 | 1 1 10_3_Chr_length=3810320 10_4_Chr_length=3816508		H2784_12790 (biofilm associated Pr)	MNKVYKVIWNTSIGAWVATSEIAKSKTKTKSKTLNVSAAVLSGVICFAPNAFAGTNTEGGIGQGTSISGTTSCREGSANTANQKDIAIGCGAQTQDRTGSNIANRNNPYNNSTGAYAGAMKQGGAISVGTGAVVEKGLGTAIGSYATTQGISGVAIGTGALSSGNTALAVGRQSAATADFSQAIGNVAAATGKGSLAIGHSATAEGYRSIAIGSPDIENADPVAGQAGAAYQPKMATKATGKDSIAFGGGAVATEENALAIGAFSESKGKKSVAIGTGAKAQKDNAVVIGDQAEASFEGGVAIGKGARSEAENSIALGKDSKASQATGESFLTKQSAPTGVLSIGDIGTERRIQNVADGAADSDAATVRQLKAARTHYVSINDNGQQGGNFENDGATGR…	H2785_12830 (biofilm associated Pr)	MSELIMNEKTDLEPQVPSVLPLLALRDVVVYPHMQIALFVGREK SINAVDVARNSDNLVFVVAQKDSLTEEIDHDNLYQYGTVAKIVQVVNHENDENCIKVL IEGLHRSKLKKIIDEDSYLTAEHELSPMTINVDKATQETRLQELRNLFAQYAEAKLRN ARELVAAANKIEDLLQLMFFVATRVPLNIEIKQKFLEYDEFEAHLQELMNYLMNQSAE QQIEQTLHDSVKRQMEKNQREYFLNEKMKVIQRELSDMNGGAEDDVAEIEKRLAEADL PEHVRKKAEAEFRKLKAMQPASSEAAVVRNYLEVILDTPWNKASKVSINLNKAQEILD ADHYGLDDVKDRIVEYLAVQSRVKKLKGPILCLVGPPGVGKTSLGESVAKATGREFVR …
	2748607 . A 2754781 | 0 1061714 | 3810320 3816508 | 1 1 10_3_Chr_length=3810320 10_4_Chr_length=3816508		H2784_12790 (biofilm associated Pr)	MNKVYKVIWNTSIGAWVATSEIAKSKTKTKSKTLNVSAAVLSGVICFAPNAFAGTNTEGGIGQGTSISGTTSCREGSANTANQKDIAIGCGAQTQDRTGSNIANRNNPYNNSTGAYAGAMKQGGAISVGTGAVVEKGLGTAIGSYATTQGISGVAIGTGALSSGNTALAVGRQSAATADFSQAIGNVAAATGKGSLAIGHSATAEGYRSIAIGSPDIENADPVAGQAGAAYQPKMATKATGKDSIAFGGGAVATEENALAIGAFSESKGKKSVAIGTGAKAQKDNAVVIGDQAEASFEGGVAIGKGARSEAENSIALGKDSKASQATGESFLTKQSAPTGVLSIGDIGTERRIQNVADGAADSDAATVRQLKAARTHYVSINDNGQQGGNFENDGATGR…	H2785_12830 (biofilm associated Pr)	MSELIMNEKTDLEPQVPSVLPLLALRDVVVYPHMQIALFVGREK SINAVDVARNSDNLVFVVAQKDSLTEEIDHDNLYQYGTVAKIVQVVNHENDENCIKVL IEGLHRSKLKKIIDEDSYLTAEHELSPMTINVDKATQETRLQELRNLFAQYAEAKLRN ARELVAAANKIEDLLQLMFFVATRVPLNIEIKQKFLEYDEFEAHLQELMNYLMNQSAE QQIEQTLHDSVKRQMEKNQREYFLNEKMKVIQRELSDMNGGAEDDVAEIEKRLAEADL PEHVRKKAEAEFRKLKAMQPASSEAAVVRNYLEVILDTPWNKASKVSINLNKAQEILD ADHYGLDDVKDRIVEYLAVQSRVKKLKGPILCLVGPPGVGKTSLGESVAKATGREFVR …
	2748607 . A 2754782 | 0 1061714 | 3810320 3816508 | 1 1 10_3_Chr_length=3810320 10_4_Chr_length=3816508		H2784_12790 (biofilm associated Pr)	MNKVYKVIWNTSIGAWVATSEIAKSKTKTKSKTLNVSAAVLSGVICFAPNAFAGTNTEGGIGQGTSISGTTSCREGSANTANQKDIAIGCGAQTQDRTGSNIANRNNPYNNSTGAYAGAMKQGGAISVGTGAVVEKGLGTAIGSYATTQGISGVAIGTGALSSGNTALAVGRQSAATADFSQAIGNVAAATGKGSLAIGHSATAEGYRSIAIGSPDIENADPVAGQAGAAYQPKMATKATGKDSIAFGGGAVATEENALAIGAFSESKGKKSVAIGTGAKAQKDNAVVIGDQAEASFEGGVAIGKGARSEAENSIALGKDSKASQATGESFLTKQSAPTGVLSIGDIGTERRIQNVADGAADSDAATVRQLKAARTHYVSINDNGQQGGNFENDGATGR…	H2785_12830 (biofilm associated Pr)	MSELIMNEKTDLEPQVPSVLPLLALRDVVVYPHMQIALFVGREK SINAVDVARNSDNLVFVVAQKDSLTEEIDHDNLYQYGTVAKIVQVVNHENDENCIKVL IEGLHRSKLKKIIDEDSYLTAEHELSPMTINVDKATQETRLQELRNLFAQYAEAKLRN ARELVAAANKIEDLLQLMFFVATRVPLNIEIKQKFLEYDEFEAHLQELMNYLMNQSAE QQIEQTLHDSVKRQMEKNQREYFLNEKMKVIQRELSDMNGGAEDDVAEIEKRLAEADL PEHVRKKAEAEFRKLKAMQPASSEAAVVRNYLEVILDTPWNKASKVSINLNKAQEILD ADHYGLDDVKDRIVEYLAVQSRVKKLKGPILCLVGPPGVGKTSLGESVAKATGREFVR …
	2748607 . A 2754783 | 0 1061714 | 3810320 3816508 | 1 1 10_3_Chr_length=3810320 10_4_Chr_length=3816508		H2784_12790 (biofilm associated Pr)	MNKVYKVIWNTSIGAWVATSEIAKSKTKTKSKTLNVSAAVLSGVICFAPNAFAGTNTEGGIGQGTSISGTTSCREGSANTANQKDIAIGCGAQTQDRTGSNIANRNNPYNNSTGAYAGAMKQGGAISVGTGAVVEKGLGTAIGSYATTQGISGVAIGTGALSSGNTALAVGRQSAATADFSQAIGNVAAATGKGSLAIGHSATAEGYRSIAIGSPDIENADPVAGQAGAAYQPKMATKATGKDSIAFGGGAVATEENALAIGAFSESKGKKSVAIGTGAKAQKDNAVVIGDQAEASFEGGVAIGKGARSEAENSIALGKDSKASQATGESFLTKQSAPTGVLSIGDIGTERRIQNVADGAADSDAATVRQLKAARTHYVSINDNGQQGGNFENDGATGR…	H2785_12830 (biofilm associated Pr)	MSELIMNEKTDLEPQVPSVLPLLALRDVVVYPHMQIALFVGREK SINAVDVARNSDNLVFVVAQKDSLTEEIDHDNLYQYGTVAKIVQVVNHENDENCIKVL IEGLHRSKLKKIIDEDSYLTAEHELSPMTINVDKATQETRLQELRNLFAQYAEAKLRN ARELVAAANKIEDLLQLMFFVATRVPLNIEIKQKFLEYDEFEAHLQELMNYLMNQSAE QQIEQTLHDSVKRQMEKNQREYFLNEKMKVIQRELSDMNGGAEDDVAEIEKRLAEADL PEHVRKKAEAEFRKLKAMQPASSEAAVVRNYLEVILDTPWNKASKVSINLNKAQEILD ADHYGLDDVKDRIVEYLAVQSRVKKLKGPILCLVGPPGVGKTSLGESVAKATGREFVR …
	2748607 . A 2754784 | 0 1061714 | 3810320 3816508 | 1 1 10_3_Chr_length=3810320 10_4_Chr_length=3816508		H2784_12790 (biofilm associated Pr)	MNKVYKVIWNTSIGAWVATSEIAKSKTKTKSKTLNVSAAVLSGVICFAPNAFAGTNTEGGIGQGTSISGTTSCREGSANTANQKDIAIGCGAQTQDRTGSNIANRNNPYNNSTGAYAGAMKQGGAISVGTGAVVEKGLGTAIGSYATTQGISGVAIGTGALSSGNTALAVGRQSAATADFSQAIGNVAAATGKGSLAIGHSATAEGYRSIAIGSPDIENADPVAGQAGAAYQPKMATKATGKDSIAFGGGAVATEENALAIGAFSESKGKKSVAIGTGAKAQKDNAVVIGDQAEASFEGGVAIGKGARSEAENSIALGKDSKASQATGESFLTKQSAPTGVLSIGDIGTERRIQNVADGAADSDAATVRQLKAARTHYVSINDNGQQGGNFENDGATGR…	H2785_12830 (biofilm associated Pr)	MSELIMNEKTDLEPQVPSVLPLLALRDVVVYPHMQIALFVGREK SINAVDVARNSDNLVFVVAQKDSLTEEIDHDNLYQYGTVAKIVQVVNHENDENCIKVL IEGLHRSKLKKIIDEDSYLTAEHELSPMTINVDKATQETRLQELRNLFAQYAEAKLRN ARELVAAANKIEDLLQLMFFVATRVPLNIEIKQKFLEYDEFEAHLQELMNYLMNQSAE QQIEQTLHDSVKRQMEKNQREYFLNEKMKVIQRELSDMNGGAEDDVAEIEKRLAEADL PEHVRKKAEAEFRKLKAMQPASSEAAVVRNYLEVILDTPWNKASKVSINLNKAQEILD ADHYGLDDVKDRIVEYLAVQSRVKKLKGPILCLVGPPGVGKTSLGESVAKATGREFVR …
	2748792 . T 2754970 | 67 1061529 | 3810320 3816508 | 1 1 10_3_Chr_length=3810320 10_4_Chr_length=3816508		H2784_12790 (biofilm associated Pr)	MNKVYKVIWNTSIGAWVATSEIAKSKTKTKSKTLNVSAAVLSGVICFAPNAFAGTNTEGGIGQGTSISGTTSCREGSANTANQKDIAIGCGAQTQDRTGSNIANRNNPYNNSTGAYAGAMKQGGAISVGTGAVVEKGLGTAIGSYATTQGISGVAIGTGALSSGNTALAVGRQSAATADFSQAIGNVAAATGKGSLAIGHSATAEGYRSIAIGSPDIENADPVAGQAGAAYQPKMATKATGKDSIAFGGGAVATEENALAIGAFSESKGKKSVAIGTGAKAQKDNAVVIGDQAEASFEGGVAIGKGARSEAENSIALGKDSKASQATGESFLTKQSAPTGVLSIGDIGTERRIQNVADGAADSDAATVRQLKAARTHYVSINDNGQQGGNFENDGATGR…	H2785_12830 (biofilm associated Pr)	MSELIMNEKTDLEPQVPSVLPLLALRDVVVYPHMQIALFVGREK SINAVDVARNSDNLVFVVAQKDSLTEEIDHDNLYQYGTVAKIVQVVNHENDENCIKVL IEGLHRSKLKKIIDEDSYLTAEHELSPMTINVDKATQETRLQELRNLFAQYAEAKLRN ARELVAAANKIEDLLQLMFFVATRVPLNIEIKQKFLEYDEFEAHLQELMNYLMNQSAE QQIEQTLHDSVKRQMEKNQREYFLNEKMKVIQRELSDMNGGAEDDVAEIEKRLAEADL PEHVRKKAEAEFRKLKAMQPASSEAAVVRNYLEVILDTPWNKASKVSINLNKAQEILD ADHYGLDDVKDRIVEYLAVQSRVKKLKGPILCLVGPPGVGKTSLGESVAKATGREFVR …
	2748859 A T 2755037 | 18 1061462 | 3810320 3816508 | 1 1 10_3_Chr_length=3810320 10_4_Chr_length=3816508		H2784_12790 (biofilm associated Pr)	MNKVYKVIWNTSIGAWVATSEIAKSKTKTKSKTLNVSAAVLSGVICFAPNAFAGTNTEGGIGQGTSISGTTSCREGSANTANQKDIAIGCGAQTQDRTGSNIANRNNPYNNSTGAYAGAMKQGGAISVGTGAVVEKGLGTAIGSYATTQGISGVAIGTGALSSGNTALAVGRQSAATADFSQAIGNVAAATGKGSLAIGHSATAEGYRSIAIGSPDIENADPVAGQAGAAYQPKMATKATGKDSIAFGGGAVATEENALAIGAFSESKGKKSVAIGTGAKAQKDNAVVIGDQAEASFEGGVAIGKGARSEAENSIALGKDSKASQATGESFLTKQSAPTGVLSIGDIGTERRIQNVADGAADSDAATVRQLKAARTHYVSINDNGQQGGNFENDGATGR…	H2785_12830 (biofilm associated Pr)	MSELIMNEKTDLEPQVPSVLPLLALRDVVVYPHMQIALFVGREK SINAVDVARNSDNLVFVVAQKDSLTEEIDHDNLYQYGTVAKIVQVVNHENDENCIKVL IEGLHRSKLKKIIDEDSYLTAEHELSPMTINVDKATQETRLQELRNLFAQYAEAKLRN ARELVAAANKIEDLLQLMFFVATRVPLNIEIKQKFLEYDEFEAHLQELMNYLMNQSAE QQIEQTLHDSVKRQMEKNQREYFLNEKMKVIQRELSDMNGGAEDDVAEIEKRLAEADL PEHVRKKAEAEFRKLKAMQPASSEAAVVRNYLEVILDTPWNKASKVSINLNKAQEILD ADHYGLDDVKDRIVEYLAVQSRVKKLKGPILCLVGPPGVGKTSLGESVAKATGREFVR …
	2748877 C . 2755054 | 18 1061444 | 3810320 3816508 | 1 1 10_3_Chr_length=3810320 10_4_Chr_length=3816508		H2784_12790 (biofilm associated Pr)	MNKVYKVIWNTSIGAWVATSEIAKSKTKTKSKTLNVSAAVLSGVICFAPNAFAGTNTEGGIGQGTSISGTTSCREGSANTANQKDIAIGCGAQTQDRTGSNIANRNNPYNNSTGAYAGAMKQGGAISVGTGAVVEKGLGTAIGSYATTQGISGVAIGTGALSSGNTALAVGRQSAATADFSQAIGNVAAATGKGSLAIGHSATAEGYRSIAIGSPDIENADPVAGQAGAAYQPKMATKATGKDSIAFGGGAVATEENALAIGAFSESKGKKSVAIGTGAKAQKDNAVVIGDQAEASFEGGVAIGKGARSEAENSIALGKDSKASQATGESFLTKQSAPTGVLSIGDIGTERRIQNVADGAADSDAATVRQLKAARTHYVSINDNGQQGGNFENDGATGR…	H2785_12830 (biofilm associated Pr)	MSELIMNEKTDLEPQVPSVLPLLALRDVVVYPHMQIALFVGREK SINAVDVARNSDNLVFVVAQKDSLTEEIDHDNLYQYGTVAKIVQVVNHENDENCIKVL IEGLHRSKLKKIIDEDSYLTAEHELSPMTINVDKATQETRLQELRNLFAQYAEAKLRN ARELVAAANKIEDLLQLMFFVATRVPLNIEIKQKFLEYDEFEAHLQELMNYLMNQSAE QQIEQTLHDSVKRQMEKNQREYFLNEKMKVIQRELSDMNGGAEDDVAEIEKRLAEADL PEHVRKKAEAEFRKLKAMQPASSEAAVVRNYLEVILDTPWNKASKVSINLNKAQEILD ADHYGLDDVKDRIVEYLAVQSRVKKLKGPILCLVGPPGVGKTSLGESVAKATGREFVR …
	2748940 . A 2755118 | 63 1061381 | 3810320 3816508 | 1 1 10_3_Chr_length=3810320 10_4_Chr_length=3816508		H2784_12790 (biofilm associated Pr)	MNKVYKVIWNTSIGAWVATSEIAKSKTKTKSKTLNVSAAVLSGVICFAPNAFAGTNTEGGIGQGTSISGTTSCREGSANTANQKDIAIGCGAQTQDRTGSNIANRNNPYNNSTGAYAGAMKQGGAISVGTGAVVEKGLGTAIGSYATTQGISGVAIGTGALSSGNTALAVGRQSAATADFSQAIGNVAAATGKGSLAIGHSATAEGYRSIAIGSPDIENADPVAGQAGAAYQPKMATKATGKDSIAFGGGAVATEENALAIGAFSESKGKKSVAIGTGAKAQKDNAVVIGDQAEASFEGGVAIGKGARSEAENSIALGKDSKASQATGESFLTKQSAPTGVLSIGDIGTERRIQNVADGAADSDAATVRQLKAARTHYVSINDNGQQGGNFENDGATGR…	H2785_12830 (biofilm associated Pr)	MSELIMNEKTDLEPQVPSVLPLLALRDVVVYPHMQIALFVGREK SINAVDVARNSDNLVFVVAQKDSLTEEIDHDNLYQYGTVAKIVQVVNHENDENCIKVL IEGLHRSKLKKIIDEDSYLTAEHELSPMTINVDKATQETRLQELRNLFAQYAEAKLRN ARELVAAANKIEDLLQLMFFVATRVPLNIEIKQKFLEYDEFEAHLQELMNYLMNQSAE QQIEQTLHDSVKRQMEKNQREYFLNEKMKVIQRELSDMNGGAEDDVAEIEKRLAEADL PEHVRKKAEAEFRKLKAMQPASSEAAVVRNYLEVILDTPWNKASKVSINLNKAQEILD ADHYGLDDVKDRIVEYLAVQSRVKKLKGPILCLVGPPGVGKTSLGESVAKATGREFVR …
16	2964166 T C 2970344 | 121784 846155 | 3810320 3816508 | 1 1 10_3_Chr_length=3810320 10_4_Chr_length=3816508		H2784_13760 (elongation factor Tu)	MAKAKFERNKPHVNVGTIGHVDHGKTTLTAAIATICAKTYGGEAKDYSQIDSAPEEKARGITINTSHVEYDSPTRHYAHVDCPGHADYVKNMITGAAQMDGAILVCAATDGPMPQTREHILLSRQVGVPYIIVFLNKCDLVDDEELLELVEMEVRELLSTYDFPGDDTPVIRGSALAALNGEAGPYGEESVLALVAALDSYIPEPERAIDKAFLMPIEDVFSISGRGTVVTGRVEAGIIKVGEEVEIVGIKDTVKTTVTGVEMFRKLLDEGRAGENCGILLRGTKREEVQRGQVLAKPGTIKPHTKFDAEVYVLSKEEGGRHTPFLNGYRPQFYFRTTDVTGAIQLKEGVEMVMPGDNVEMSVELIHPIAMDPGLRFAIREGGRTVGAGVVAKVTA*	H2785_13795 (elongation factor Tu)	MAKAKFERNKPHVNVGTIGHVDHGKTTLTAAIATICAKTYGGEAKDYSQIDSAPEEKARGITINTSHVEYDSPTRHYAHVDCPGHADYVKNMITGAAQMDGAILVCAATDGPMPQTREHILLSRQVGVPYIIVFLNKCDLVDDEELLELVEMEVRELLSTYDFPGDDTPVIRGSALAALNGEAGPYGEESVLALVAALDSYIPEPERAIDKAFLMPIEDVFSISGRGTVVTGRVEAGIIKVGEEVEIVGIKDTVKTTVTGVEMFRKLLDEGRAGENCGILLRGTKREEVQRGQVLAKPGTIKPHTKFDAEVYVLSKEEGGRHTPFLNGYRPQFYFRTTDVTGAIQLKEGVEMVMPGDNVEMSVELIHPIAMDPGLRFAIREGGRTVGAGVVAKVTA*
17	3085950 . T 3092129 | 35200 724371 | 3810320 3816508 | 1 1 10_3_Chr_length=3810320 10_4_Chr_length=3816508		H2784_14365 (hypotherical pr)	MTFKNNKQIIKIPENSKINKMQQNMVVMYQFGERLLVYNVNVCILQMINECICKIFKIHVMRFIGAMI*	H2785_14400 (Hypothetical protein)	MTFKNNKQIIKIPENSKINKMQQNMVVMYQFGERLHCLQCKRVYIANDKRMYLQDF*DTCNEIYRGNDM
18	3498702 T G 3504888 | 9278 311619 | 3810320 3816508 | 1 1 10_3_Chr_length=3810320 10_4_Chr_length=3816508		H2784_16270 (RpoC; DNA-directed RNA polymerase subunit beta')	MKDLLDIMRKKTDSDGHAPVEFDRIRIGLASPEMIKSWSHGEVKKTETINYRTFKPERDGLFCAKIFGPVKDYECLCGKYKRMKYKGVICEKCGVEVTTAKVRRERMGHIELASPVAHIWFLKSLPSRIGLLLDMTLRDIERVLYFESYVVTDPGMTPFEKYQLLNDEEYFTALEEHGDEFVAKMGAEAVQDLLKDIDLEAEISRLREEIPQTTSETKLKKASKRLKLMEAFKDSNNKPEWMVMNVLPVLPPDLRPLVPLEGGRFATSDLNDLYRRVINRNNRLKRLLDLAAPDIIVRNEKRMLQESVDALLDNGRRGRAITGSNKRPLKSLADMIKGKQGRFRQNLLGKRVDYSGRSVITVGPTLRLHQCGLPKKMALELFKPFIFAKLQASGQATTI…	H2785_16305 (RpoC; DNA-directed RNA polymerase subunit beta')	MKDLLDIMRKKTDSDGHAPVEFDRIRIGLASPEMIKSWSHGEVKKPETINYRTFKPERDGLFCAKIFGPVKDYECLCGKYKRMKYKGVICEKCGVEVTTAKVRRERMGHIELASPVAHIWFLKSLPSRIGLLLDMTLRDIERVLYFESYVVTDPGMTPFEKYQLLNDEEYFTALEEHGDEFVAKMGAEAVQDLLKDIDLEAEISRLREEIPQTTSETKLKKASKRLKLMEAFKDSNNKPEWMVMNVLPVLPPDLRPLVPLEGGRFATSDLNDLYRRVINRNNRLKRLLDLAAPDIIVRNEKRMLQESVDALLDNGRRGRAITGSNKRPLKSLADMIKGKQGRFRQNLLGKRVDYSGRSVITVGPTLRLHQCGLPKKMALELFKPFIFAKLQASGQATTI…
19	3507980 T C 3514166 | 9278 302341 | 3810320 3816508 | 1 1 10_3_Chr_length=3810320 10_4_Chr_length=3816508		H2784_16315 (elongation factor Tu)	MAKAKFERNKPHVNVGTIGHVDHGKTTLTAAIATICAKTYGGEAKDYSQIDSAPEEKARGITINTSHVEYDSPTRHYAHVDCPGHADYVKNMITGAAQMDGAILVCAATDGPMPQTREHILLSRQVGVPYIIVFLNKCDLVDDEELLELVEMEVRELLSTYDFPGDDTPVIRGSALAALNGEAGPYGEESVLALVAALDSYIPEPERAIDKAFLMPIEDVFSISGRGTVVTGRVEAGIIKVGEEVEIVGIKDTVKTTVTGVEMFRKLLDEGRAGENCGILLRGTKREEVQRGQVLAKPGTIKPHTKFDAEVYVLSKEEGGRHTPFLNGYRPQFYFRTTDVTGAIQLKEGVEMVMPGDNVEMSVELIHPIAMDPGLRFAIREGGRTVGAGVVAKVTA*	H2785_16350 (elongation factor Tu)	MAKAKFERNKPHVNVGTIGHVDHGKTTLTAAIATICAKTYGGEAKDYSQIDSAPEEKARGITINTSHVEYDSPTRHYAHVDCPGHADYVKNMITGAAQMDGAILVCAATDGPMPQTREHILLSRQVGVPYIIVFLNKCDLVDDEELLELVEMEVRELLSTYDFPGDDTPVIRGSALAALNGEAGPYGEESVLALVAALDSYIPEPERAIDKAFLMPIEDVFSISGRGTVVTGRVEAGIIKVGEEVEIVGIKDTVKTTVTGVEMFRKLLDEGRAGENCGILLRGTKREEVQRGQVLAKPGTIKPHTKFDAEVYVLSKEEGGRHTPFLNGYRPQFYFRTTDVTGAIQLKEGVEMVMPGDNVEMSVELIHPIAMDPGLRFAIREGGRTVGAGVVAKVTA*
20	3724673 A . 3730858 | 86 85648 | 3810320 3816508 | 1 1 10_3_Chr_length=3810320 10_4_Chr_length=3816508		H2784_17335 (hypothetical pr)	MIDLRLANSFLLVLFFVYLYVAGFSYASFVVDNIDNSSLSAVMRVVLIFFMVFIRSLIGRFSKVDIAVYFFCAVLLATLNPFFSIVAFMVIVGLIFSDFINIKYVVNIANFISIVCFLTILSMSFMGLSHNYTFYDVSEYAKSVRYSLGFANPNATSMYIVQTIIIFFIYRNNFGKFISIILGGVTIYYSASRTAFFVLICFLIMFFFISSNTIIKIMKWCALIFLLLVPVFLELFVAKGVWTIGGYDLNQLLSGRLSIIQEFYFSNGGISIFPSYDDSPLDSGLANIILKGGLIFYFIFIFICYFYLRNEKNKFFVFLFFTFLMLLISENFITGNMLLSILIVSRLIFLLKQENVKLIGVFE*	Intergenic; between H2785_17370 (Hypothetical pr) and H2785_17375 (Hypothetical pr)	tatttttataattgtattagaactaataaaaaagaacataattaaaaaacaaattaacacaaaaaagctgtacgtgaagcagaataatatatagttacccctcctaaaattatagatatgaatttaccaaaattatttctataaataaaaatattattattgtttgaactatatacatagatgtagcattaggattagcgaaaccaagagaatatcttacagatttagcatactcacttacatcataaaaagtataattatgtgaaagtcccataaaggacattgaaagtattgttaaaaaacatactatagaaataaagtttgcaatattcactacatatttaatattaataaaatcactaaaaatcaatcccacaat
	3724759 A . 3730943 | 86 85562 | 3810320 3816508 | 1 1 10_3_Chr_length=3810320 10_4_Chr_length=3816508		H2784_17335 (hypothetical pr)	MIDLRLANSFLLVLFFVYLYVAGFSYASFVVDNIDNSSLSAVMRVVLIFFMVFIRSLIGRFSKVDIAVYFFCAVLLATLNPFFSIVAFMVIVGLIFSDFINIKYVVNIANFISIVCFLTILSMSFMGLSHNYTFYDVSEYAKSVRYSLGFANPNATSMYIVQTIIIFFIYRNNFGKFISIILGGVTIYYSASRTAFFVLICFLIMFFFISSNTIIKIMKWCALIFLLLVPVFLELFVAKGVWTIGGYDLNQLLSGRLSIIQEFYFSNGGISIFPSYDDSPLDSGLANIILKGGLIFYFIFIFICYFYLRNEKNKFFVFLFFTFLMLLISENFITGNMLLSILIVSRLIFLLKQENVKLIGVFE*	Intergenic; between H2785_17370 (Hypothetical pr) and H2785_17375 (Hypothetical pr)	tatttttataattgtattagaactaataaaaaagaacataattaaaaaacaaattaacacaaaaaagctgtacgtgaagcagaataatatatagttacccctcctaaaattatagatatgaatttaccaaaattatttctataaataaaaatattattattgtttgaactatatacatagatgtagcattaggattagcgaaaccaagagaatatcttacagatttagcatactcacttacatcataaaaagtataattatgtgaaagtcccataaaggacattgaaagtattgttaaaaaacatactatagaaataaagtttgcaatattcactacatatttaatattaataaaatcactaaaaatcaatcccacaat
	3725014 . A 3731199 | 0 85307 | 3810320 3816508 | 1 1 10_3_Chr_length=3810320 10_4_Chr_length=3816508		H2784_17335 (hypothetical pr)	MIDLRLANSFLLVLFFVYLYVAGFSYASFVVDNIDNSSLSAVMRVVLIFFMVFIRSLIGRFSKVDIAVYFFCAVLLATLNPFFSIVAFMVIVGLIFSDFINIKYVVNIANFISIVCFLTILSMSFMGLSHNYTFYDVSEYAKSVRYSLGFANPNATSMYIVQTIIIFFIYRNNFGKFISIILGGVTIYYSASRTAFFVLICFLIMFFFISSNTIIKIMKWCALIFLLLVPVFLELFVAKGVWTIGGYDLNQLLSGRLSIIQEFYFSNGGISIFPSYDDSPLDSGLANIILKGGLIFYFIFIFICYFYLRNEKNKFFVFLFFTFLMLLISENFITGNMLLSILIVSRLIFLLKQENVKLIGVFE*	Intergenic; between H2785_17370 (Hypothetical pr) and H2785_17375 (Hypothetical pr)	tatttttataattgtattagaactaataaaaaagaacataattaaaaaacaaattaacacaaaaaagctgtacgtgaagcagaataatatatagttacccctcctaaaattatagatatgaatttaccaaaattatttctataaataaaaatattattattgtttgaactatatacatagatgtagcattaggattagcgaaaccaagagaatatcttacagatttagcatactcacttacatcataaaaagtataattatgtgaaagtcccataaaggacattgaaagtattgttaaaaaacatactatagaaataaagtttgcaatattcactacatatttaatattaataaaatcactaaaaatcaatcccacaat
	3725014 . A 3731200 | 0 85307 | 3810320 3816508 | 1 1 10_3_Chr_length=3810320 10_4_Chr_length=3816508		H2784_17335 (hypothetical pr)	MIDLRLANSFLLVLFFVYLYVAGFSYASFVVDNIDNSSLSAVMRVVLIFFMVFIRSLIGRFSKVDIAVYFFCAVLLATLNPFFSIVAFMVIVGLIFSDFINIKYVVNIANFISIVCFLTILSMSFMGLSHNYTFYDVSEYAKSVRYSLGFANPNATSMYIVQTIIIFFIYRNNFGKFISIILGGVTIYYSASRTAFFVLICFLIMFFFISSNTIIKIMKWCALIFLLLVPVFLELFVAKGVWTIGGYDLNQLLSGRLSIIQEFYFSNGGISIFPSYDDSPLDSGLANIILKGGLIFYFIFIFICYFYLRNEKNKFFVFLFFTFLMLLISENFITGNMLLSILIVSRLIFLLKQENVKLIGVFE*	Intergenic; between H2785_17370 (Hypothetical pr) and H2785_17375 (Hypothetical pr)	tatttttataattgtattagaactaataaaaaagaacataattaaaaaacaaattaacacaaaaaagctgtacgtgaagcagaataatatatagttacccctcctaaaattatagatatgaatttaccaaaattatttctataaataaaaatattattattgtttgaactatatacatagatgtagcattaggattagcgaaaccaagagaatatcttacagatttagcatactcacttacatcataaaaagtataattatgtgaaagtcccataaaggacattgaaagtattgttaaaaaacatactatagaaataaagtttgcaatattcactacatatttaatattaataaaatcactaaaaatcaatcccacaat
21	3725374 . C 3731561 | 184 84947 | 3810320 3816508 | 1 1 10_3_Chr_length=3810320 10_4_Chr_length=3816508		H2784_17340 (hypothetical protein)	MRNKLKKNLIVCITPLQMLIAKKIIALHPESSFDFLCLYYDDNSKYEYYYHELKKVCNKSERFLIKNENIFLRIFMFLKFFLFLRKNFETHYNSIFISSIDSFLVHFLCSKIAYKNIKTFDDGIANIHQDGIYFCRKKISLGRKFFLKIFRINHDKELLIEKTETHYTIFKDIVNVTSRTFFLEMAENNNKGELRKEINIFLGQPFKEYKLSTEINIVSILKNLKIDQYYPHPREKEINLNIKIVKSNLIIEDYVLELIKSGFKVRVYAFLSTALINMQSIKGVEVYLIHNNELYKKYKSLYDVFEKAHIPVIYL*	H2785_17380 (Hypothetical pr)	MDQYYPHPREKEINLNIKIVKSNLIIEDYVLELIKSGFKVRVYAFLSTALINMQSIKGGGGLFNT*
	3725558 . T 3731746 | 184 84763 | 3810320 3816508 | 1 1 10_3_Chr_length=3810320 10_4_Chr_length=3816508		H2784_17340 (hypothetical protein)	MRNKLKKNLIVCITPLQMLIAKKIIALHPESSFDFLCLYYDDNSKYEYYYHELKKVCNKSERFLIKNENIFLRIFMFLKFFLFLRKNFETHYNSIFISSIDSFLVHFLCSKIAYKNIKTFDDGIANIHQDGIYFCRKKISLGRKFFLKIFRINHDKELLIEKTETHYTIFKDIVNVTSRTFFLEMAENNNKGELRKEINIFLGQPFKEYKLSTEINIVSILKNLKIDQYYPHPREKEINLNIKIVKSNLIIEDYVLELIKSGFKVRVYAFLSTALINMQSIKGVEVYLIHNNELYKKYKSLYDVFEKAHIPVIYL*	H2785_17385 (Hypothetical pr)	MRNKLKKNLIVCITPLQMLIAKKIIALHPESSFDFLCLYYDDNSKYEYYYHELKKVCNKSERFLIKNENIFLRIFMFLKFFLFLRKNFETHYNSIFISSIDSFLVHFLCSKIAYKNIKTFDDGIANIHQDGIYFCRKKISLGRKFFLKIFRINHDKELLIEKTETHYTIFKDIVNVTSRTFFLEMAENNNKGELRKEINIFLGQPFKEYKLSTEINIVSILKKLKDRSILSPST*

## Sheet: Table S2
Table S2. The presence (Y), partial presence (Y) or absence (N) of known and putative Acinetobacter baumannii genes involve in resistance to antimicobial agents
Gene(s)	locus tag	Product	Antimicrobial substrates	Environmental strains						Clinical strains
				10-3	10-4	E-072658	E-011922	B9	Ex003	AB5075	ATCC 17978	BAL062	D1279779
Efflux pumps
craA	ABD1_303201	MFS family transporter	chloramphenicol	Y	Y	Y	Y	Y	Y	Y	Y	Y	Y
aceI	ABD1_205901	Chlorhexidine efflux protein	chlorhexidine	Y	Y	Y	Y	Y	Y	Y	Y	Y	Y
abeM4	ABD1_332101	MATE family transporter	ciprofloxacin	Y	Y	Y	Y	Y	N	Y	Y	Y	Y
abeM2	ACX60_047452	MATE family transporter3	ciprofloxacin	N	N	N	N	N	N	N	Y	N	N
amvA/aedF	ABD1_205301	DHA2 family transporter	erythromycin and chlorhexidine	Y	Y	Y	Y	Y	Y	Y	Y	Y	Y
abeM	ABD1_036501	MATE family transporter3	multiple	Y	Y	Y	Y	Y	Y	Y	Y	Y	Y
adeB	ABD1_176901	RND family transporter	multiple	N	N	Y	Y	Y	N	Y	Y	Y	Y
adeA	ABD1_177001	RND family transporter	multiple	Y	Y	Y	Y	Y	Y	Y	Y	Y	Y
adeR	ABD1_177101	RND family transporter	multiple	N	N	N	N	Y	Y	Y	Y	Y	Y
abeS	ABD1_229701	SMR family transporter	multiple	Y	Y	Y	Y	Y	N	Y	Y	Y	Y
adeFGH	ABD1_23030-501	RND family transporter	multiple	Y	Y	Y	Y	Y	Y	Y	Y	Y	Y
adeIJK	ABD1_26820-401	RND family transporter	multiple	Y	Y	Y	Y	Y	Y	Y	Y	Y	Y
adeM	ACX60_001702	RND family transporter	norfloxacin and chlorhexidine	N	N	N	N	N	N	Y	Y	Y	Y
aedA	ABD1_018601	DHA2 family transporter	not determined	Y	Y	Y	Y	Y	Y	Y	Y	Y	Y
aedB	ABD1_072901	DHA2 family transporter	not determined	Y	Y	Y	Y	Y	Y	Y	Y	Y	Y
aedD	ABD1_163401	DHA2 family transporter	not determined	Y	Y	N	Y	Y	N	Y	Y	Y	Y
aedE	ABD1_179101	DHA2 family transporter	not determined	Y	Y	N	Y	Y	N	Y	Y	Y	Y
abeM3	ABD1_324701	MATE family transporter3	not determined	Y	Y	Y	Y	Y	Y	Y	Y	Y	Y
aedC	ABD1_085501	DHA2 family transporter	tetracycline and chloramphenicol	Y	Y	Y	Y	Y	N	Y	Y	Y	Y
Resistance determining genes
mcr-4.3	mcr-4.3	phosphoethanolamine--lipid A transferase	?	N	N	Y	N	N	N
aadA1	ABAYE36183	Aminoglycoside 3’-adenyltransferase	aminoglycosides	N	N	N	N	N	N				N
strAB	ABAYE3647-83	Aminoglycoside 3”-phosphotransferase	aminoglycosides	N	N	N	N	Y	N
aph(6)-Id	aph(6)-Id	Aminoglycoside 3”-phosphotransferase	aminoglycosides	N	N	N	N	Y	N
ant(3'')-Iia	ant(3'')-Iia	aminoglycoside nucleotidyltransferase	aminoglycosides	Y	Y	Y	Y	Y	N
ant(3'')-Iib	ant(3'')-Iib	aminoglycoside nucleotidyltransferase	aminoglycosides	N	N	N	N	Y	N
blaOXA-51/69- ISAba1	blaOXA-51/69- ISAba1	Chromosomal oxacillinase	carbapenems	N	N	N	N	N	N
blaOXA-23	blaOXA-23	Oxacillinase	carbapenems	N	N	N	N	Y	N
blaTEM-1D_1	blaTEM-1D_1	Oxacillinase	carbapenems	N	N	N	N	Y	N
pmrCAB	ABD1_26970-901	Lipid A biosynthesis	polymxyins	N	N	N	N	N	Y	Y	Y	Y	Y
lpxADC	ABD1_19910,19930, 322601	Lipopolysaccharide biosynthesis	polymxyins	N	N	N	N	N	N	Y	Y	Y	Y
parC	ABD1_019201	DNA topoisomerase IV	quinolones	N	N	N	N	Y	N	Y	Y	Y	Y
gyrA	ABD1_257901	DNA gyrase subunit A	quinolones	N	N	N	N	Y	N	Y	Y	Y	Y
sul2	sul2	Dihydropteroate synthase	sulfonomides	N	N	Y	N	Y	N		Y
tetA	tetA	MFS family transporter	tetracycline	N	N	N	N	Y	N		N
tet(B)	tet(B)	Tetracycline efflux MFS transporter	tetracycline	N	N	N	N	Y	N		N
ampC- ISAba1	ABD1_236201	Chromosomal cephalosporinase	third-generation cephalosporins	N	N	N	N	Y	N		N		Y
1 locus tag based on D1279779 genome
2 locus tag based on ATCC17978-mff
3 locus tag based on Acinetobacter baumannii str. AYE, complete genome

## Sheet: Table S3
Table S3. Strengths of carbon utilisation phenotypes of six environmental, one community and three clinical A. baumannii strains were determined using the Biolog GENiii Microplate. >100 units Omnilog units were considered as potive '+' and < 100 Omnilog units wre concidered negative '_'.
Substarte	ATCC17978	AB5075	BAL062	D1279779	10-3	10-4	B9	Ex003	E-011922	E-072658
Dextrin	-	-	-	-	-	-	-	-	-	-
D-Maltose	-	-	-	-	-	-	-	-	-	-
D-Trehalose	-	-	-	-	-	-	-	-	-	-
D-Cellobiose	-	-	-	-	-	-	-	-	-	-
Gentiobiose	-	-	-	-	-	-	-	-	-	-
Sucrose	-	-	-	-	-	-	-	-	-	-
D-Turanose	-	-	-	-	-	-	-	-	-	-
Stachyose	-	-	-	-	-	-	-	-	-	-
D-Raffinose	-	-	-	-	-	-	-	-	-	-
D-Lactose	-	-	-	-	-	-	-	-	-	-
D-Melibiose	-	-	-	-	-	-	-	-	-	-
Methyl-D- Glucoside	-	-	-	-	-	-	-	-	-	-
D-Salicin	-	-	-	-	-	-	-	-	-	-
N-Acetyl-D- Glucosamine	-	-	-	-	-	-	-	-	-	-
N-Acetyl-β-D- Mannosamine	-	-	-	-	-	-	-	-	-	-
N-Acetyl-D- Galactosamine	-	-	-	-	-	-	-	-	-	-
N-Acetyl Neuraminic Acid	-	-	-	-	-	-	-	-	-	-
D-Glucose	-	-	-	-	-	-	-	-	-	-
D-Mannose	-	-	-	-	-	-	-	-	-	-
D-Fructose	-	-	-	-	-	-	-	-	-	-
D-Galactose	-	-	-	-	-	-	-	-	-	-
3-Methyl Glucose	-	-	-	-	-	-	-	-	-	-
D-Fucose	-	-	-	-	-	-	-	-	-	-
L-Fucose	-	-	-	-	-	-	-	-	-	-
L-Rhamnose	-	-	-	-	-	-	-	-	-	-
Inosine	-	-	-	-	-	-	-	-	-	-
D-Sorbitol	-	-	-	-	-	-	-	-	-	-
D-Mannitol	-	-	-	-	-	-	-	-	-	-
D-Arabitol	-	-	-	-	-	-	-	-	-	-
myo-Inositol	-	-	-	-	-	-	-	-	-	-
Glycerol	-	-	-	-	-	-	-	-	-	-
D-Glucose- 6-PO4	-	-	-	-	-	-	-	-	-	-
D-Fructose- 6-PO4	+	-	+	+	+	+	+	+	+	-
D-Aspartic Acid	-	-	-	-	-	-	-	-	-	-
D-Serine	-	-	-	-	-	-	-	-	-	-
Gelatin	-	-	-	-	-	-	-	-	-	-
Glycyl-L-Proline	-	-	-	-	-	-	-	-	-	-
L-Alanine	+	+	+	+	+	+	+	+	-	+
L-Arginine	+	-	+	+	+	+	-	+	+	-
L-Aspartic Acid	+	+	+	+	+	+	+	+	+	+
L-Glutamic Acid	+	+	+	+	+	+	+	+	+	-
L-Histidine	+	+	+	+	+	+	+	+	+	+
L-Pyroglutamic Acid	+	+	+	+	+	+	+	+	+	-
L-Serine	-	-	-	-	-	-	-	-	-	-
Pectin	-	-	-	-	-	-	-	-	-	-
D-Galacturonic Acid	-	-	-	-	-	-	-	-	-	-
L-Galactonic Acid Lactone	-	-	-	-	-	-	-	-	-	-
D-Gluconic Acid	+	-	-	-	-	-	-	-	-	-
D-Glucuronic Acid	-	-	-	-	-	-	-	-	-	-
Glucuronamide	+	+	+	+	+	+	+	+	+	+
Mucic Acid	+	+	-	-	+	+	-	+	+	-
Quinic Acid	+	+	+	+	+	+	+	+	+	-
D-Saccharic Acid	+	+	-	-	+	+	-	+	+	-
p-Hydroxy- Phenylacetic Acid	-	-	-	-	-	-	-	-	-	-
Methyl Pyruvate	+	-	+	+	+	+	+	+	+	+
D-Lactic Acid Methyl Ester	-	-	-	-	-	-	-	-	-	-
L-Lactic Acid	+	+	+	+	+	+	+	+	+	+
Citric Acid	+	+	+	+	+	+	+	+	+	-
α-Keto-Glutaric Acid	+	-	-	-	-	-	-	-	-	+
D-Malic Acid	-	-	-	-	-	-	-	-	-	-
L-Malic Acid	+	+	+	+	+	+	+	+	+	+
Bromo-Succinic Acid	-	-	-	-	-	-	-	-	-	-
Tween 40	-	-	-	-	-	-	-	-	-	-
γ-Amino-Butryric Acid	+	+	+	+	+	+	+	+	+	+
α-Hydroxy- Butyric Acid	-	-	-	-	-	-	-	-	+	-
β-Hydroxy-D,L- Butyric Acid	+	+	+	+	+	+	+	+	+	-
α-Keto-Butyric Acid	-	-	-	-	-	-	-	-	+	-
Acetoacetic Acid	-	-	-	-	-	-	-	-	-	-
Propionic Acid	+	+	+	+	+	+	+	+	+	+
Acetic Acid	+	+	+	+	+	+	+	+	+	+
Formic Acid	-	-	-	-	-	-	-	-	-	-
Total +	22	17	18	18	20	20	17	20	21	12

## Sheet: Table S4
Table S4. Antibiotic resistance profiles.
Strain\Antibiotic1	AP	IPM	MEM	CAZ	CTX	SAM	CRO	SH	S	CN	NET	AK	K	N	TOB	W	RL	CIP	NA	RD	TE	FFC	C
Ex003	14	25	18	16	11	22	14	14	10	16	18	19	15	16	17	0	20	21	17	18	20	0	0
B9	0	8	0	0	0	11	0	0	0	14	15	16	16	15	15	0	0	0	0	17	9	0	0
10-3	14	28	21	18	17	24	14	18	14	17	21	18	17	17	17	8	26	27	20	19	20	0	0
10-4	13	29	23	18	14	25	15	18	14	17	19	17	17	18	16	7	25	27	21	18	20	0	0
E-011922	13	25	18	16	15	25	11	18	14	17	19	15	15	16	15	9	29	27	23	23	21	8	8
E-072658	20	26	20	20	21	27	19	10	9	15	17	15	14	14	15	19	0	28	22	21	20	19(0)	25(0)
Numbers for each antibiotics for each strain represents zone of clearance (mm)
1 AP, Ampicillin (25 µg); IPM, Imipenem (10 µg); MEM, Meropenem (10 µg); CAZ, Ceftazidime (30 µg); CTX, Ceftazidime (30 µg); SAM, Ampicillin/sulbactam (20/10 µg); CRO, Ceftriaxone (30 µg); SH, Spectinomycin (25 µg); S, Streptomycin (25 µg); CN, Gentamicin (10 µg), NET, Netilmicin (30 µg); AK, Amikacin (30 µg); K, Kanamycin (30 µg); N, Neomycin (30 µg); TOB, Tobramycin (30 µg); W, Trimethoprim (5 …
